# Supplementary material for: Seroprevalence of rickettsial infections and Q fever in Bhutan
Source: PLoS Negl Trop Dis. 2017 Nov 27;11(11):e0006107. doi: 10.1371/journal.pntd.0006107 (PMC5720829; doi:10.1371/journal.pntd.0006107)
Supplement: S1 Metadata — (XLSX) [file pntd.0006107.s001.xlsx]

## Sheet: Sheet1
District	sam_unit	Subject no	date	age	gender	c_residence	o_residence	occ	ani_cont	cattle	sheep	goat	horse	pig	yak	poultry	bush	fever	tick	eschar	fleas	pets	cat	dog	ra_igg	ra_igm	rh_igg	rh_igm	rc_igg	rc_igm	raf_igg	raf_igm	rr_igg	rr_igm	rf_igg	rf_igm	rp_igg	rp_igm	rt_igg	rt_igm	gi_igg	gi_igm	ka_igg	ka_igm	kt_igg	ki_igm	ch_igg	ch_igm	cb_iga
1	Rural	1/R/01	2015-01-03	57	1	Chilauney A	Chilauney A	1	1	1	.	.	.	.	.	1	1	0	1	0	0	1	1	1	512	1024	512	1024	512	1024	512	1024	256	1024	512	512	0	0	0	0	0	0	0	0	0	0	0	0	0
1	Rural	1/R/02	2015-01-03	41	1	Chilauney A	Chilauney A	1	1	1	.	.	.	.	.	1	1	1	1	0	1	1	1	1	256	512	256	512	256	512	128	356	128	256	512	512	0	0	0	0	512	0	512	0	512	0	0	0	0
1	Rural	1/R/03	2015-01-03	53	1	Chilauney A	Chilauney A	1	1	.	.	.	.	.	.	1	0	.	0	0	0	0	.	.	2048	256	2048	128	1024	256	1024	256	512	256	256	256	0	0	0	0	0	0	0	0	0	0	0	0	0
1	Rural	1/R/04	2015-01-03	52	1	Chilauney A	Chilauney A	1	1	1	1	.	.	.	.	1	1	0	1	0	0	1	1	1	0	0	0	0	0	0	0	0	0	0	0	0	0	0	0	0	2048	0	2048	0	2048	0	0	0	0
1	Rural	1/R/05	2015-01-03	49	1	Chilauney A	Chilauney A	1	1	1	.	.	.	.	.	1	1	0	1	0	0	1	.	1	0	0	0	0	0	0	0	0	0	0	0	0	0	0	0	0	0	0	0	0	0	0	0	0	0
1	Rural	1/R/06	2015-01-03	55	2	Chilauney A	Chilauney A	1	1	1	1	.	.	.	.	1	1	0	1	0	0	1	1	1	0	0	0	0	0	0	0	0	0	0	0	0	0	0	0	0	0	0	0	0	0	0	0	0	0
1	Rural	1/R/07	2015-01-03	30	1	Chilauney A	Chilauney A	1	1	1	.	.	.	.	.	1	1	0	0	0	0	0	.	.	512	512	512	512	512	256	512	256	256	256	256	256	0	0	0	0	1024	0	1024	0	1024	0	0	0	0
1	Rural	1/R/08	2015-01-03	45	2	Chilauney A	Chilauney A	1	1	1	1	.	.	.	.	1	1	0	1	0	0	1	1	.	512	512	512	512	512	512	512	512	512	256	512	256	0	0	0	0	1024	0	1024	0	1024	0	0	0	0
1	Rural	1/R/09	2015-01-03	21	2	Chilauney A	Chilauney A	1	1	1	1	.	.	.	.	1	1	0	1	0	0	1	1	.	512	512	512	512	256	512	256	512	256	256	256	256	0	0	0	0	0	0	0	0	0	0	0	0	0
1	Rural	1/R/10	2015-01-03	42	2	Chilauney A	Chilauney A	1	1	1	1	.	.	.	.	1	1	0	1	0	0	1	1	1	0	0	0	0	0	0	0	0	0	0	0	0	256	512	256	512	512	128	256	128	128	128	0	0	0
1	Rural	1/R/11	2015-08-03	20	2	Chilauney A	Chilauney A	5	1	1	.	.	.	.	.	.	1	0	0	0	0	1	1	.	0	0	0	0	0	0	0	0	0	0	0	0	0	0	0	0	0	0	0	0	0	0	0	0	0
1	Rural	1/R/12	2015-08-03	21	2	Chilauney A	Chilauney A	6	1	.	.	1	.	.	.	.	1	0	1	0	0	1	1	1	0	0	0	0	0	0	0	0	0	0	0	0	0	0	0	0	0	0	0	0	0	0	0	0	0
1	Rural	1/R/13	2015-08-03	20	2	Chilauney A	Chilauney A	1	1	1	1	.	.	.	.	.	1	0	1	0	0	1	.	1	0	0	0	0	0	0	0	0	0	0	0	0	0	0	0	0	512	256	512	256	512	256	0	0	0
1	Rural	1/R/14	2015-08-03	25	2	Chilauney A	Chilauney A	1	1	1	.	.	.	.	.	.	1	1	1	0	0	1	1	1	0	0	0	0	0	0	0	0	0	0	0	0	0	0	0	0	256	0	256	0	0	0	0	0	0
1	Rural	1/R/15	2015-08-03	28	2	Chilauney A	Chilauney A	1	1	1	.	.	.	.	.	.	1	0	1	0	1	1	1	1	0	0	0	0	0	0	0	0	0	0	0	0	0	0	0	0	0	0	0	0	0	0	0	0	0
1	Rural	1/R/16	2015-08-03	38	2	Chilauney A	Chilauney A	1	1	1	.	.	.	.	.	.	1	0	1	0	1	1	1	.	0	0	0	0	0	0	0	0	0	0	0	0	0	0	0	0	0	0	0	0	0	0	0	0	0
1	Rural	1/R/17	2015-08-03	21	2	Chilauney A	Chilauney A	6	1	1	.	1	.	.	.	.	1	0	1	0	1	1	1	.	256	256	256	256	256	256	256	256	256	256	0	0	0	0	0	0	0	0	0	0	0	0	0	0	0
1	Rural	1/R/18	2015-08-03	25	1	Chilauney A	Chilauney A	1	1	1	.	.	.	.	.	.	1	1	1	0	1	0	.	.	512	512	512	512	512	512	512	512	256	256	0	0	0	0	0	0	0	0	0	0	0	0	0	0	0
1	Rural	1/R/19	2015-08-03	19	2	Chilauney A	Chilauney A	6	1	1	.	.	.	.	.	.	1	0	1	0	1	1	1	1	0	0	0	0	0	0	0	0	0	0	0	0	0	0	0	0	0	0	0	0	0	0	0	0	0
1	Rural	1/R/20	2015-08-03	40	2	Chilauney A	Chilauney A	6	1	1	.	.	.	.	.	.	1	0	1	0	0	0	.	.	256	256	256	256	256	256	256	256	256	256	0	0	256	256	256	256	0	0	0	0	0	0	0	0	0
1	Rural	1/R/21	2015-08-03	50	2	Chilauney A	Chilauney A	6	1	1	.	.	.	.	.	.	1	0	1	0	1	1	1	1	0	0	0	0	0	0	0	0	0	0	0	0	0	0	0	0	0	0	0	0	0	0	0	0	0
1	Rural	1/R/22	2015-08-03	24	2	Chilauney A	Chilauney A	6	1	1	.	.	.	.	.	.	1	0	1	0	0	0	.	.	1024	512	1024	512	1024	512	1024	512	512	256	0	0	0	0	0	0	256	0	512	0	256	0	0	0	0
1	Rural	1/R/23	2015-08-03	31	2	Chilauney A	Chilauney A	6	1	1	.	.	.	.	.	.	1	0	1	0	0	1	1	1	0	0	0	0	0	0	0	0	0	0	0	0	0	0	0	0	512	0	512	0	512	0	0	0	0
1	Rural	1/R/24	2015-08-03	28	2	Chilauney A	Chilauney A	6	1	1	.	.	.	.	.	.	1	0	1	0	0	1	1	1	0	0	0	0	0	0	0	0	0	0	0	0	0	0	0	0	256	128	256	128	256	128	0	0	0
1	Rural	1/R/25	2015-08-03	31	1	Chilauney A	Chilauney A	1	1	1	1	.	.	.	.	.	1	0	1	0	0	1	1	1	0	0	0	0	0	0	0	0	0	0	0	0	0	0	0	0	256	128	256	128	128	128	0	0	0
1	Rural	1/R/26	2015-08-03	39	2	Chilauney A	Chilauney A	6	1	1	.	.	.	.	.	.	1	0	1	0	0	0	.	.	0	0	0	0	0	0	0	0	0	0	0	0	0	0	0	0	512	0	128	128	0	128	0	0	0
1	Rural	1/R/27	2015-08-03	21	1	Chilauney A	Chilauney A	5	1	1	.	.	.	.	.	.	1	0	1	0	0	0	.	.	0	0	0	0	0	0	0	0	0	0	0	0	0	0	0	0	0	0	0	0	0	0	0	0	0
1	Rural	1/R/28	2015-08-03	33	2	Chilauney A	Chilauney A	6	1	1	.	.	.	.	.	.	1	0	1	0	0	1	1	1	512	512	512	512	512	512	256	256	256	256	0	0	0	0	0	0	0	0	0	0	0	0	0	0	0
1	Rural	1/R/29	2015-08-03	34	2	Chilauney A	Chilauney A	6	1	1	.	.	.	.	.	.	1	0	1	0	0	1	1	1	0	0	0	0	0	0	0	0	0	0	0	0	0	0	0	0	512	0	256	0	256	0	0	0	0
1	Rural	1/R/30	2015-08-03	45	2	Chilauney A	Chilauney A	6	1	1	.	.	.	.	.	.	1	0	1	0	0	1	1	1	0	0	0	0	0	0	0	0	0	0	0	0	0	0	0	0	0	0	0	0	0	0	0	0	0
1	Rural	1/R/31	2015-08-03	50	1	Chilauney A	Chilauney A	1	1	1	.	.	.	.	.	.	1	0	1	0	0	1	1	1	0	0	0	0	0	0	0	0	0	0	0	0	0	0	0	0	2048	0	1024	0	1024	0	0	0	0
1	Rural	1/R/32	2015-08-03	55	2	Chilauney A	Chilauney A	6	1	1	.	.	.	.	.	.	1	0	1	0	0	1	1	1	0	0	0	0	0	0	0	0	0	0	0	0	0	0	0	0	0	0	0	0	0	0	0	0	0
1	Rural	1/R/33	2015-08-03	48	1	Chilauney A	Chilauney A	1	1	1	.	.	.	.	.	.	1	0	1	0	0	1	1	1	0	0	0	0	0	0	0	0	0	0	0	0	0	0	0	0	1024	0	256	0	0	0	0	0	0
1	Rural	1/R/34	2015-08-03	45	1	Chilauney A	Chilauney A	3	1	1	.	.	.	.	.	.	1	0	1	0	0	1	1	1	0	0	0	0	0	0	0	0	0	0	0	0	0	0	0	0	2048	0	0	0	0	0	0	0	0
1	Rural	1/R/35	2015-08-03	39	1	Chilauney A	Chilauney A	1	1	1	.	.	.	.	.	.	1	0	1	0	0	0	.	.	0	0	0	0	0	0	0	0	0	0	0	0	0	0	0	0	128	0	512	0	128	0	0	0	0
1	Rural	1/R/36	2015-08-03	48	1	Chilauney A	Chilauney A	1	1	1	.	.	.	.	.	.	1	0	1	0	0	0	.	.	0	0	0	0	0	0	0	0	0	0	0	0	0	0	0	0	0	0	0	0	0	0	0	0	0
1	Rural	1/R/37	2015-08-03	30	2	Chilauney A	Chilauney A	6	1	1	.	.	.	.	.	.	1	0	1	0	0	0	.	.	0	512	0	512	0	512	0	512	0	512	0	0	0	0	0	0	0	0	0	0	0	0	0	0	0
1	Rural	1/R/38	2015-08-03	50	1	Chilauney A	Chilauney A	1	1	1	.	.	.	.	.	.	1	0	1	0	0	1	1	1	0	0	0	0	0	0	0	0	0	0	0	0	0	0	0	0	512	0	128	0	0	0	0	0	0
1	Rural	1/R/39	2015-08-03	89	1	Chilauney A	Chilauney A	1	1	1	.	.	.	.	.	.	1	0	1	0	0	0	.	.	512	256	512	256	512	256	512	256	256	256	0	0	512	256	256	256	512	0	256	0	256	0	0	0	0
1	Rural	1/R/40	2015-08-03	26	1	Chilauney A	Chilauney A	1	1	1	.	.	.	.	.	.	1	0	1	0	0	0	.	.	0	512	0	512	0	512	0	256	0	256	0	0	0	0	0	0	256	0	256	0	0	0	0	0	0
1	Rural	1/R/41	2015-08-03	28	1	Chilauney A	Chilauney A	1	1	1	.	.	.	.	.	.	1	0	1	0	0	1	1	1	512	512	512	512	512	512	512	256	256	256	0	0	0	0	0	0	0	0	0	0	0	0	0	0	0
1	Rural	1/R/42	2015-08-03	25	1	Chilauney A	Chilauney A	1	1	1	.	.	.	.	.	.	1	0	1	0	0	0	.	.	0	0	0	0	0	0	0	0	0	0	0	0	0	0	0	0	0	0	0	0	0	0	0	0	0
1	Rural	1/R/43	2015-08-03	37	1	Chilauney A	Chilauney A	1	1	1	.	.	.	.	.	.	1	0	1	0	0	1	.	1	512	512	512	512	512	512	512	512	256	256	0	0	0	0	0	0	512	0	512	0	512	0	0	0	0
1	Rural	1/R/44	2015-08-03	43	1	Chilauney A	Chilauney A	1	1	1	.	.	.	.	.	.	1	0	1	0	0	0	.	.	0	0	0	0	0	0	0	0	0	0	0	0	0	0	0	0	512	0	128	0	128	0	0	0	0
1	Rural	1/R/45	2015-08-03	45	2	Chilauney A	Chilauney A	1	1	1	.	.	.	.	.	.	1	0	1	0	0	0	.	.	512	256	512	256	256	256	256	256	256	256	256	256	0	0	0	0	0	0	0	0	0	0	0	0	0
1	Rural	1/R/46	2015-08-03	30	2	Chilauney A	Chilauney A	6	1	1	.	.	.	.	.	.	1	0	1	0	0	1	1	1	0	0	0	0	0	0	0	0	0	0	0	0	0	0	0	0	0	0	0	0	0	0	0	0	0
1	Rural	1/R/47	2015-08-03	56	1	Chilauney A	Chilauney A	1	0	.	.	.	.	.	.	.	0	0	1	0	0	0	.	.	0	0	0	0	0	0	0	0	0	0	0	0	0	0	0	0	0	0	0	0	0	0	0	0	0
1	Rural	1/R/48	2015-08-03	87	1	Chilauney A	Chilauney A	1	1	1	.	.	.	.	.	.	1	0	1	0	0	0	.	.	0	0	0	0	0	0	0	0	0	0	0	0	0	0	0	0	0	0	0	0	0	0	0	0	0
1	Rural	1/R/49	2015-08-03	67	1	Chilauney A	Chilauney A	6	1	1	.	.	.	.	.	.	1	0	1	0	0	0	.	.	0	0	0	0	0	0	0	0	0	0	0	0	0	0	0	0	256	0	256	0	256	0	0	0	0
1	Rural	1/R/50	2015-08-03	42	2	Chilauney A	Chilauney A	6	1	1	.	.	.	.	.	.	1	0	1	0	0	0	.	.	0	0	0	0	0	0	0	0	0	0	0	0	0	0	0	0	0	0	0	0	0	0	0	0	0
1	Rural	1/R/51	2015-08-03	30	1	Chilauney A	Chilauney A	1	1	1	.	.	.	.	.	.	1	0	1	0	0	0	.	.	0	0	0	0	0	0	0	0	0	0	0	0	0	0	0	0	128	0	128	0	128	0	0	0	0
1	Rural	1/R/52	2015-08-03	57	1	Chilauney A	Chilauney A	1	1	1	1	.	.	.	.	.	1	0	1	0	0	1	1	1	0	0	0	0	0	0	0	0	0	0	0	0	0	0	0	0	0	0	0	0	0	0	0	0	0
1	Rural	1/R/53	2015-08-03	45	2	Chilauney A	Chilauney A	6	1	1	.	.	.	.	.	.	1	0	1	0	0	0	.	.	512	256	512	256	512	256	512	256	256	256	0	0	0	0	0	0	1024	0	1024	0	1024	0	0	0	0
1	Rural	1/R/54	2015-08-03	15	2	Chilauney A	Chilauney A	1	1	1	.	1	.	.	.	.	1	0	1	0	0	1	1	1	0	512	0	512	0	512	0	512	0	256	0	0	0	0	0	0	0	0	0	0	0	0	0	0	0
1	Rural	1/R/55	2015-08-03	26	2	Chilauney A	Chilauney A	6	0	.	.	.	.	.	.	.	0	0	1	0	0	0	.	.	0	0	0	0	0	0	0	0	0	0	0	0	0	0	0	0	0	0	512	0	512	0	0	0	0
1	Rural	1/R/56	2015-08-03	20	1	Chilauney A	Chilauney A	5	1	1	1	.	.	.	.	.	1	0	1	0	0	0	.	.	0	512	0	512	0	512	0	512	0	256	0	128	0	0	0	0	0	0	0	0	0	0	0	0	0
1	Rural	1/R/57	2015-08-03	35	1	Chilauney A	Chilauney A	1	1	1	1	.	.	.	.	.	1	0	1	0	0	0	.	.	0	0	0	0	0	0	0	0	0	0	0	0	0	0	0	0	0	0	0	0	0	0	0	0	0
1	Rural	1/R/58	2015-08-03	64	2	Chilauney A	Chilauney A	1	1	1	.	.	.	.	.	.	1	0	1	0	0	0	.	.	128	1024	128	1024	128	1024	128	1024	128	1024	0	128	128	1024	128	1024	256	0	2048	0	512	0	0	0	0
1	Rural	1/R/59	2015-08-03	17	1	Chilauney A	Chilauney A	1	1	1	.	.	.	.	.	.	1	0	1	0	0	1	1	1	512	512	512	512	512	512	512	512	256	256	256	256	512	512	512	512	0	0	0	0	0	0	0	0	0
1	Rural	1/R/60	2015-08-03	18	1	Chilauney A	Chilauney A	1	1	1	.	.	.	.	.	.	0	0	0	0	0	1	1	1	512	512	512	512	512	512	512	512	512	256	0	0	0	0	0	0	0	0	0	0	0	0	0	0	0
1	Rural	1/R/61	2015-08-03	44	1	Chilauney A	Chilauney A	1	1	1	.	.	.	.	.	.	1	0	1	0	0	1	1	1	256	256	256	256	256	256	256	256	256	256	0	0	0	0	0	0	0	0	0	0	0	0	0	0	0
1	Rural	1/R/62	2015-08-03	48	2	Chilauney A	Chilauney A	1	0	.	.	.	.	.	.	.	0	0	1	0	0	0	.	.	512	256	512	256	512	256	512	256	256	256	0	0	0	0	0	0	0	0	0	0	0	0	0	0	0
1	Rural	1/R/63	2015-08-03	70	2	Chilauney A	Chilauney A	1	1	1	.	.	.	.	.	.	1	0	1	0	0	1	.	1	0	0	0	0	0	0	0	0	0	0	0	0	0	0	0	0	1024	0	512	0	512	0	0	0	0
1	Rural	1/R/64	2015-08-03	29	1	Chilauney A	Chilauney A	1	1	1	1	.	.	.	.	.	1	0	1	0	0	1	1	1	0	0	0	0	0	0	0	0	0	0	0	0	0	0	0	0	0	0	0	0	0	0	0	0	0
1	Rural	1/R/65	2015-08-03	33	1	Chilauney A	Chilauney A	1	1	1	.	.	.	.	.	.	1	0	.	0	1	1	1	1	0	0	0	0	0	0	0	0	0	0	0	0	0	0	0	0	0	0	0	0	0	0	0	0	0
1	Rural	1/R/66	2015-08-03	42	1	Chilauney A	Chilauney A	1	0	.	.	.	.	.	.	.	1	0	1	0	0	1	.	1	0	0	0	0	0	0	0	0	0	0	0	0	0	0	0	0	0	0	0	0	0	0	0	0	0
1	Rural	1/R/67	2015-08-03	47	1	Chilauney A	Chilauney A	1	1	1	.	.	.	.	.	.	1	0	1	0	0	1	1	1	512	256	512	256	512	256	512	256	512	256	0	0	256	256	256	256	128	0	128	0	128	0	0	0	0
1	Rural	1/R/68	2015-08-03	25	1	Chilauney A	Chilauney A	1	1	1	1	.	.	.	.	.	1	.	1	.	.	1	.	1	0	0	0	0	0	0	0	0	0	0	0	0	0	0	0	0	0	0	0	0	0	0	0	0	0
1	Rural	1/R/69	2015-08-03	34	1	Chilauney A	Chilauney A	1	1	1	.	.	.	.	.	.	1	0	1	0	0	1	.	1	0	0	0	0	0	0	0	0	0	0	0	0	0	0	0	0	0	0	0	0	0	0	0	0	0
1	Rural	1/R/70	2015-08-03	56	1	Chilauney A	Chilauney A	1	1	1	1	.	.	.	.	.	1	0	1	0	1	1	1	.	0	0	0	0	0	0	0	0	0	0	0	0	0	0	0	0	256	0	512	0	512	0	0	0	0
1	Rural	1/R/71	2015-08-03	46	1	Chilauney A	Chilauney A	1	0	.	.	.	.	.	.	.	0	0	1	0	0	1	1	.	0	0	0	0	0	0	0	0	0	0	0	0	0	0	0	0	0	0	0	0	0	0	0	0	0
1	Rural	1/R/72	2015-08-03	39	1	Chilauney A	Chilauney A	1	1	1	1	1	.	.	.	.	1	0	1	0	0	1	1	1	256	256	256	256	256	256	256	256	256	256	0	0	0	0	0	0	0	0	0	0	0	0	0	0	0
1	Rural	1/R/73	2015-08-03	37	1	Chilauney A	Chilauney A	1	1	1	1	.	.	.	.	.	1	0	0	0	.	1	1	1	0	0	0	0	0	0	0	0	0	0	0	0	0	0	0	0	0	0	0	0	0	0	0	0	0
1	Rural	1/R/74	2015-08-03	36	1	Chilauney A	Chilauney A	1	1	1	.	1	.	.	.	.	1	0	1	0	0	1	.	1	0	0	0	0	0	0	0	0	0	0	0	0	0	0	0	0	0	0	0	0	0	0	0	0	0
1	Rural	1/R/75	2015-08-03	42	2	Chilauney A	Chilauney A	1	1	1	1	1	.	.	.	.	1	0	1	.	0	1	1	1	0	512	0	512	0	512	0	256	0	256	0	0	0	0	0	0	0	0	0	0	0	0	0	0	0
1	Rural	1/R/76	2015-08-03	32	1	Chilauney A	Chilauney A	3	0	.	.	.	.	.	.	.	0	0	1	0	0	1	1	.	0	0	0	0	0	0	0	0	0	0	0	0	0	0	0	0	0	0	0	0	0	0	0	0	0
1	Urban	1/U/01	2015-01-03	35	2	Gedu area	Samdrupjongkhar	6	1	.	.	.	.	.	.	.	1	0	1	0	1	1	1	.	0	0	0	0	0	0	0	0	0	0	0	0	0	0	0	0	512	0	256	0	0	0	0	0	0
1	Urban	1/U/02	2015-01-03	40	2	Gedu area	Tsirang	6	0	.	.	.	.	.	.	.	0	0	0	0	0	0	.	.	0	0	0	0	0	0	0	0	0	0	0	0	0	0	0	0	1024	0	512	0	256	0	0	0	0
1	Urban	1/U/03	2015-01-03	36	2	Gedu area	Samtse	6	0	.	.	.	.	.	.	.	0	0	0	0	0	0	.	.	0	0	0	0	0	0	0	0	0	0	0	0	0	0	0	0	0	0	0	0	0	0	0	0	0
1	Urban	1/U/04	2015-01-03	34	2	Gedu area	Thimphu	3	1	.	.	.	.	.	.	.	0	0	0	0	0	0	.	.	0	512	0	256	0	256	0	256	0	256	0	0	0	0	0	0	0	0	0	0	0	0	0	0	0
1	Urban	1/U/05	2015-01-03	29	2	Gedu area	Pemagatshel	6	1	.	.	.	.	.	.	.	1	0	0	0	0	1	.	1	0	0	0	0	0	0	0	0	0	0	0	0	0	0	0	0	0	0	0	0	0	0	0	0	0
1	Urban	1/U/06	2015-01-03	34	2	Gedu area	Trongsa	3	1	.	.	.	.	.	.	.	1	0	0	0	0	0	.	.	0	0	0	0	0	0	0	0	0	0	0	0	0	0	0	0	0	0	0	0	0	0	0	0	0
1	Urban	1/U/07	2015-01-03	42	2	Gedu area	Mongar	6	1	.	.	.	.	.	.	.	1	1	0	0	0	0	.	.	0	0	0	0	0	0	0	0	0	0	0	0	0	0	0	0	0	0	0	0	0	0	0	0	0
1	Urban	1/U/08	2015-01-03	31	1	Gedu area	Trashigang	3	0	.	.	.	.	.	.	.	0	0	0	0	0	0	.	.	0	0	0	0	0	0	0	0	0	0	0	0	0	0	0	0	0	0	0	0	0	0	0	0	0
1	Urban	1/U/09	2015-01-03	33	1	Gedu area	Samtse	3	0	.	.	.	.	.	.	.	0	0	0	0	0	0	.	.	0	0	0	0	0	0	0	0	0	0	0	0	0	0	0	0	0	0	0	0	0	0	0	0	0
1	Urban	1/U/10	2015-01-03	30	1	Gedu area	Samtse	3	0	.	.	.	.	.	.	.	1	0	0	0	0	1	.	.	256	256	256	256	256	256	256	256	256	256	0	0	0	0	0	0	256	0	128	0	0	0	0	0	0
1	Urban	1/U/11	2015-01-03	39	2	Gedu area	Trashigang	6	0	.	.	.	.	.	.	.	0	0	1	0	0	0	.	.	0	0	0	0	0	0	0	0	0	0	0	0	0	0	0	0	0	0	0	0	0	0	0	0	0
1	Urban	1/U/12	2015-01-03	29	2	Gedu area	Mongar	3	0	.	.	.	.	.	.	.	0	0	1	0	0	0	.	.	0	0	0	0	0	0	0	0	0	0	0	0	0	0	0	0	0	0	0	0	0	0	0	0	0
1	Urban	1/U/13	2015-01-03	29	2	Gedu area	Pemagatshel	3	0	.	.	.	.	.	.	.	0	0	0	0	0	0	.	.	0	0	0	0	0	0	0	0	0	0	0	0	0	0	0	0	0	0	0	0	0	0	0	0	0
1	Urban	1/U/14	2015-01-03	40	2	Gedu area	Chukha	3	0	.	.	.	.	.	.	.	1	0	0	1	0	0	.	.	0	512	0	512	0	512	0	256	0	256	0	0	0	0	0	0	0	0	0	0	0	0	0	0	0
1	Urban	1/U/15	2015-01-03	25	2	Gedu area	Trashigang	6	0	.	.	.	.	.	.	.	0	0	0	0	0	0	.	.	0	0	0	0	0	0	0	0	0	0	0	0	0	0	0	0	0	0	0	0	0	0	0	0	0
1	Urban	1/U/16	2015-01-03	34	2	Gedu area	Trashiyangtse	6	0	.	.	.	.	.	.	.	0	0	0	0	0	0	.	.	0	0	0	0	0	0	0	0	0	0	0	0	0	0	0	0	0	0	0	0	0	0	0	0	0
1	Urban	1/U/17	2015-01-03	42	2	Gedu area	Samdrupjongkhar	6	1	.	.	.	.	.	.	.	0	0	0	0	0	1	1	.	0	0	0	0	0	0	0	0	0	0	0	0	0	0	0	0	0	0	0	0	0	0	0	0	0
1	Urban	1/U/18	2015-01-03	34	2	Gedu area	Samtse	6	0	.	.	.	.	.	.	.	0	0	1	0	0	0	.	.	0	0	0	0	0	0	0	0	0	0	0	0	0	0	0	0	0	0	0	0	0	0	0	0	0
1	Urban	1/U/19	2015-01-03	27	2	Gedu area	Chukha	6	0	.	.	.	.	.	.	.	0	0	0	0	0	0	.	.	256	256	256	256	256	256	256	256	256	256	0	0	0	0	0	0	0	0	0	0	0	0	0	0	0
1	Urban	1/U/20	2015-01-03	26	2	Gedu area	Mongar	6	0	.	.	.	.	.	.	.	0	0	0	0	0	0	.	.	0	0	0	0	0	0	0	0	0	0	0	0	0	0	0	0	256	128	256	128	256	128	0	0	0
1	Urban	1/U/21	2015-01-03	18	2	Gedu area	Dagana	5	0	.	.	.	.	.	.	.	0	0	0	0	0	0	.	.	0	0	0	0	0	0	0	0	0	0	0	0	0	0	0	0	0	0	0	0	0	0	0	0	0
1	Urban	1/U/22	2015-01-03	26	1	Gedu area	Trongsa	3	0	.	.	.	.	.	.	.	1	1	1	1	1	1	.	.	256	256	256	256	256	256	256	256	256	256	0	0	0	0	0	0	0	0	0	0	0	0	0	0	0
1	Urban	1/U/23	2015-01-03	28	1	Gedu area	Trashigang	3	0	.	.	.	.	.	.	.	1	1	0	0	0	0	.	.	0	0	0	0	0	0	0	0	0	0	0	0	0	0	0	0	0	0	0	0	0	0	0	0	0
1	Urban	1/U/24	2015-01-03	32	1	Gedu area	Samtse	3	0	.	.	.	.	.	.	.	0	0	0	0	0	0	.	.	0	0	0	0	0	0	0	0	0	0	0	0	0	0	0	0	0	0	0	0	0	0	0	0	0
1	Urban	1/U/25	2015-01-03	42	1	Gedu area	Samtse	3	1	.	.	.	.	.	.	.	1	0	0	0	0	0	.	.	0	0	0	0	0	0	0	0	0	0	0	0	0	0	0	0	0	0	0	0	0	0	0	0	0
1	Urban	1/U/26	2015-01-03	38	2	Gedu area	Haa	6	1	.	.	.	.	.	.	.	1	1	0	0	1	1	.	1	256	256	256	256	256	256	256	256	256	256	0	0	0	0	0	0	0	0	0	0	0	0	0	0	0
1	Urban	1/U/27	2015-01-03	34	2	Gedu area	Trashigang	6	1	.	.	.	.	.	.	.	0	0	0	0	1	0	.	.	0	0	0	0	0	0	0	0	0	0	0	0	0	0	0	0	0	0	0	0	0	0	0	0	0
1	Urban	1/U/28	2015-01-03	48	1	Gedu area	Dagana	3	0	.	.	.	.	.	.	.	1	0	1	0	0	0	.	.	512	256	512	256	256	256	256	256	256	256	0	0	0	0	0	0	0	0	0	0	0	0	0	0	0
1	Urban	1/U/29	2015-01-03	33	2	Gedu area	Chukha	3	1	.	.	.	.	.	.	.	1	1	0	0	0	0	.	.	0	0	0	0	0	0	0	0	0	0	0	0	0	0	0	0	0	0	0	0	0	0	0	0	0
1	Urban	1/U/30	2015-01-03	46	2	Gedu area	Chukha	6	1	.	.	.	.	.	.	.	1	0	0	0	0	1	.	1	0	0	0	0	0	0	0	0	0	0	0	0	0	0	0	0	0	0	0	0	0	0	0	0	0
1	Urban	1/U/31	2015-01-03	46	1	Gedu area	Trashigang	3	1	.	.	.	.	.	.	.	1	0	0	0	1	1	1	1	0	0	0	0	0	0	0	0	0	0	0	0	0	0	0	0	0	0	0	0	0	0	0	0	0
1	Urban	1/U/32	2015-02-03	28	1	Gedu area	Pemagatshel	3	1	.	.	.	.	.	.	.	1	0	0	0	0	1	1	1	256	512	256	512	256	256	256	256	256	256	0	0	0	0	0	0	0	0	0	0	0	0	0	0	0
2	Rural	2/R/01	2015-02-22	29	1	Balam	Ganglapokto	1	1	1	.	.	.	.	.	1	1	0	1	1	1	1	1	.	256	1024	256	1024	256	1024	256	1024	128	1024	0	0	0	0	0	0	1024	128	1024	128	1024	128	1024	128	0
2	Rural	2/R/02	2015-02-22	38	2	Ganglapokto	Ganglapokto	6	1	1	.	.	.	.	.	.	1	0	0	0	1	0	.	.	512	512	512	512	512	512	512	512	256	512	0	0	0	512	0	512	0	0	0	0	0	0	0	0	0
2	Rural	2/R/03	2015-02-22	49	2	Ganglapokto	Ganglapokto	6	0	.	.	.	.	.	.	.	1	0	0	1	1	0	.	.	0	0	0	0	0	0	0	0	0	0	0	0	0	0	0	0	0	0	0	0	0	0	0	0	0
2	Rural	2/R/04	2015-02-22	60	2	Ganglapokto	Ganglapokto	6	0	.	.	.	.	.	.	.	0	1	1	1	1	1	1	.	0	0	0	0	0	0	0	0	0	0	0	0	0	0	0	0	0	0	0	0	0	0	0	0	0
2	Rural	2/R/05	2015-02-22	30	2	Balam	Ganglapokto	6	1	1	.	.	.	.	.	.	1	1	1	1	1	1	.	1	0	256	0	256	0	256	0	256	0	256	0	0	0	256	0	128	0	0	0	0	0	0	0	0	0
2	Rural	2/R/06	2015-02-22	38	2	Ganglapokto	Ganglapokto	6	0	.	.	.	.	.	.	.	1	1	1	1	1	1	1	1	0	0	0	0	0	0	0	0	0	0	0	0	0	0	0	0	0	0	0	0	0	0	0	0	0
2	Rural	2/R/07	2015-02-22	56	1	Ganglapokto	Ganglapokto	1	1	1	.	.	.	.	.	.	1	0	1	1	1	0	.	.	128	1024	128	1024	0	1024	0	1024	0	1024	0	0	0	256	0	256	2048	128	1024	128	1024	128	512	128	0
2	Rural	2/R/08	2015-02-22	60	2	Ganglapokto	Ganglapokto	1	1	1	.	.	.	.	.	.	1	1	1	1	1	1	.	1	256	512	256	512	256	512	256	512	256	256	256	256	0	0	0	0	0	0	0	0	0	0	0	0	0
2	Rural	2/R/09	2015-02-22	62	1	Ganglapokto	Ganglapokto	1	1	1	.	.	.	.	.	.	1	1	1	1	1	1	.	1	256	2048	256	2048	256	2048	128	2048	128	2048	0	0	0	0	0	0	0	0	0	0	0	0	0	0	0
2	Rural	2/R/10	2015-02-22	66	1	Ganglapokto	Ganglapokto	1	1	1	.	.	.	.	.	.	0	1	1	1	1	0	.	.	512	128	512	128	512	128	512	128	512	128	0	0	0	0	0	0	0	0	0	0	0	0	0	0	0
2	Rural	2/R/11	2015-02-22	44	1	Ganglapokto	Ganglapokto	1	1	1	.	.	.	.	.	.	1	0	1	0	1	0	.	.	0	0	0	0	0	0	0	0	0	0	0	0	0	0	0	0	1024	256	1024	128	512	128	512	128	0
2	Rural	2/R/12	2015-02-22	55	2	Ganglapokto	Ganglapokto	1	1	1	.	.	.	.	.	.	0	1	0	0	1	0	.	.	128	512	128	512	128	512	128	512	0	256	0	0	0	256	0	256	512	256	512	256	512	256	128	128	0
2	Rural	2/R/13	2015-02-22	36	2	Ganglapokto	Ganglapokto	6	1	1	.	.	.	.	.	.	0	1	0	0	1	1	.	1	0	0	0	0	0	0	0	0	0	0	0	0	0	0	0	0	0	0	0	0	0	0	0	0	0
2	Rural	2/R/14	2015-02-22	23	2	Luchilu	Luchilu	1	0	.	.	.	.	.	.	.	1	0	0	0	1	0	.	.	0	0	0	0	0	0	0	0	0	0	0	0	0	0	0	0	512	256	512	256	512	256	512	256	0
2	Rural	2/R/15	2015-02-22	28	2	Luchilu	Luchilu	1	1	1	.	.	.	.	.	.	1	1	0	1	1	1	1	1	0	0	0	0	0	0	0	0	0	0	0	0	0	0	0	0	0	0	0	0	0	0	0	0	0
2	Rural	2/R/16	2015-02-22	60	2	Luchilu	Luchilu	1	1	1	.	.	.	.	.	.	0	0	0	0	0	1	1	.	0	0	0	0	0	0	0	0	0	0	0	0	0	0	0	0	0	0	0	0	0	0	0	0	0
2	Rural	2/R/17	2015-02-22	46	2	Luchilu	Luchilu	1	1	1	.	.	.	.	.	.	1	1	0	1	0	1	1	.	0	0	0	0	0	0	0	0	0	0	0	0	0	0	0	0	256	256	256	256	256	256	256	256	0
2	Rural	2/R/18	2015-02-22	25	2	Ganglapokto	Ganglapokto	6	1	1	.	.	.	.	.	.	0	1	1	1	1	1	1	1	0	0	0	0	0	0	0	0	0	0	0	0	0	0	0	0	0	0	0	0	0	0	0	0	0
2	Rural	2/R/19	2015-02-22	20	2	Khepshing	Khepshing	6	1	1	.	.	.	.	.	.	1	1	1	1	1	1	1	.	0	0	0	0	0	0	0	0	0	0	0	0	0	0	0	0	0	0	0	0	0	0	0	0	0
2	Rural	2/R/20	2015-02-22	16	2	Khepshing	Khepshing	5	1	1	.	.	.	.	.	.	1	1	1	1	1	1	1	.	0	0	0	0	0	0	0	0	0	0	0	0	0	0	0	0	0	0	0	0	0	0	0	0	0
2	Rural	2/R/21	2015-02-22	18	1	Khepshing	Khepshing	1	1	1	.	.	.	.	.	.	1	1	1	1	1	1	1	1	0	256	0	256	0	256	0	256	0	0	0	0	0	0	0	0	0	0	0	0	0	0	0	0	0
2	Rural	2/R/22	2015-02-22	36	2	Khepshing	Khepshing	6	1	1	.	.	.	.	.	.	1	1	1	1	1	1	1	.	0	256	0	256	0	256	0	256	0	256	0	256	0	0	0	0	0	0	0	0	0	0	0	0	0
2	Rural	2/R/23	2015-02-22	53	2	Khepshing	Khepshing	1	1	1	.	.	.	.	.	.	1	1	1	1	1	0	.	.	0	0	0	0	0	0	0	0	0	0	0	0	0	0	0	0	0	0	0	0	0	0	0	0	0
2	Rural	2/R/24	2015-02-22	42	2	Khepshing	Khepshing	1	1	1	.	.	.	.	.	.	1	1	1	1	1	1	1	.	0	0	0	0	0	0	0	0	0	0	0	0	0	0	0	0	0	0	0	0	0	0	0	0	0
2	Rural	2/R/25	2015-02-22	29	2	Khepshing	Khepshing	1	1	1	.	.	.	.	.	.	1	1	1	1	1	0	.	.	0	256	0	256	0	256	0	256	0	256	0	0	0	0	0	0	0	0	0	0	0	0	0	0	0
2	Rural	2/R/26	2015-02-22	47	2	Khepshing	Khepshing	1	1	1	.	.	.	.	.	.	1	1	1	1	1	1	1	.	0	0	0	0	0	0	0	0	0	0	0	0	0	0	0	0	256	256	256	256	256	256	256	256	0
2	Rural	2/R/27	2015-02-22	39	2	Khepshing	Khepshing	1	1	1	.	.	.	.	.	.	1	1	1	1	0	1	1	.	0	512	0	512	0	512	0	512	0	256	0	0	0	0	0	0	1024	256	1024	256	1024	256	1024	256	0
2	Rural	2/R/28	2015-02-22	41	2	Khepshing	Khepshing	1	1	1	.	.	.	.	.	.	1	1	1	1	1	1	1	.	0	0	0	0	0	0	0	0	0	0	0	0	0	0	0	0	0	0	0	0	0	0	0	0	0
2	Rural	2/R/29	2015-02-22	29	2	Khepshing	Khepshing	1	1	1	.	.	.	.	.	.	1	1	1	1	1	1	1	.	512	512	512	512	512	512	512	512	512	512	0	0	0	0	0	0	0	0	0	0	0	0	0	0	0
2	Rural	2/R/30	2015-02-22	78	2	Ganglapokto	Ganglapokto	1	1	1	.	.	.	.	.	.	1	1	1	1	1	1	.	1	256	1024	256	1024	256	1024	256	1024	128	1024	0	0	256	1024	256	1024	512	256	512	256	256	128	128	128	0
2	Rural	2/R/31	2015-02-22	56	1	Khepshing	Khepshing	1	0	.	.	.	.	.	.	.	1	1	1	1	0	0	.	.	0	0	0	0	0	0	0	0	0	0	0	0	0	0	0	0	0	0	0	0	0	0	0	0	0
2	Rural	2/R/32	2015-02-22	64	1	Khepshing	Khepshing	1	1	1	.	.	.	.	.	.	1	1	1	1	1	0	.	.	0	0	0	0	0	0	0	0	0	0	0	0	0	0	0	0	512	256	256	128	256	128	0	128	0
2	Rural	2/R/33	2015-02-22	51	2	Khepshing	Khepshing	1	1	.	.	.	.	.	.	.	1	1	1	1	1	1	1	.	0	0	0	0	0	0	0	0	0	0	0	0	0	0	0	0	0	0	0	0	0	0	0	0	0
2	Rural	2/R/34	2015-02-22	24	2	Luchilu	Luchilu	1	0	.	.	.	.	.	.	.	1	1	1	1	0	0	.	.	0	0	0	0	0	0	0	0	0	0	0	0	0	0	0	0	0	0	0	0	0	0	0	0	0
2	Rural	2/R/35	2015-02-22	49	1	Khepshing	Khepshing	1	1	.	.	.	.	.	.	.	1	1	1	1	1	0	.	.	0	0	0	0	0	0	0	0	0	0	0	0	0	0	0	0	0	0	0	0	0	0	0	0	0
2	Rural	2/R/36	2015-02-22	39	1	Khepshing	Khepshing	1	0	.	.	.	.	.	.	.	1	1	1	1	0	0	.	.	0	0	0	0	0	0	0	0	0	0	0	0	0	0	0	0	0	0	0	0	0	0	0	0	0
2	Rural	2/R/37	2015-02-22	24	1	Khepshing	Khepshing	1	0	.	.	.	.	.	.	.	1	1	1	1	0	0	.	.	0	0	0	0	0	0	0	0	0	0	0	0	0	0	0	0	0	0	0	0	0	0	0	0	0
2	Rural	2/R/38	2015-02-22	42	1	Luchilu	Luchilu	1	1	1	.	.	.	.	.	.	1	1	1	1	1	1	.	1	0	256	0	256	0	256	0	256	0	256	0	256	0	0	0	0	0	0	0	0	0	0	0	0	0
2	Rural	2/R/39	2015-02-22	35	2	Khepshing	Khepshing	1	1	1	.	.	.	.	.	.	1	1	1	1	1	0	.	.	0	0	0	0	0	0	0	0	0	0	0	0	0	0	0	0	0	0	0	0	0	0	0	0	0
2	Rural	2/R/40	2015-02-22	39	2	Khepshing	Khepshing	1	1	1	.	.	.	.	.	.	1	1	1	1	1	0	.	.	0	0	0	0	0	0	0	0	0	0	0	0	0	0	0	0	0	0	0	0	0	0	0	0	0
2	Rural	2/R/41	2015-02-22	35	2	Khepshing	Khepshing	1	1	1	.	.	.	.	.	.	1	1	1	1	1	1	1	1	0	0	0	0	0	0	0	0	0	0	0	0	0	0	0	0	0	0	0	0	0	0	0	0	0
2	Rural	2/R/42	2015-02-22	16	2	Khepshing	Khepshing	1	1	1	.	.	.	.	.	.	1	1	1	1	1	1	1	.	0	0	0	0	0	0	0	0	0	0	0	0	0	0	0	0	0	0	0	0	0	0	0	0	0
2	Rural	2/R/43	2015-02-22	32	2	Ganglapokto	Ganglapokto	1	1	1	.	.	.	.	.	.	0	1	1	1	1	1	1	1	0	0	0	0	0	0	0	0	0	0	0	0	0	0	0	0	0	0	0	0	0	0	0	0	0
2	Rural	2/R/44	2015-02-22	20	2	Ganglapokto	Ganglapokto	1	1	1	.	.	.	.	.	.	0	1	1	1	1	0	.	.	0	0	0	0	0	0	0	0	0	0	0	0	0	0	0	0	0	0	0	0	0	0	0	0	0
2	Rural	2/R/45	2015-02-22	32	2	Khepshing	Khepshing	1	0	.	.	.	.	.	.	.	0	0	1	1	0	1	1	.	0	0	0	0	0	0	0	0	0	0	0	0	0	0	0	0	0	0	0	0	0	0	0	0	0
2	Rural	2/R/46	2015-02-22	47	1	Balam	Balam	1	1	1	.	.	.	.	.	.	1	1	1	1	1	1	1	.	0	0	0	0	0	0	0	0	0	0	0	0	0	0	0	0	0	0	0	0	0	0	0	0	0
2	Rural	2/R/47	2015-02-22	49	1	Balam	Balam	1	1	1	.	.	.	.	.	.	1	1	1	1	1	1	1	.	0	0	0	0	0	0	0	0	0	0	0	0	0	0	0	0	0	0	0	0	0	0	0	0	0
2	Rural	2/R/48	2015-02-22	49	2	Ganglapokto	Ganglapokto	1	1	1	.	.	.	.	.	1	1	1	1	1	1	0	.	.	256	256	256	256	256	256	256	256	256	256	0	128	0	0	0	0	0	0	0	0	0	0	0	0	0
2	Rural	2/R/49	2015-02-22	48	1	Khepshing	Khepshing	1	1	1	.	.	.	.	.	.	1	1	1	1	1	1	1	.	0	256	0	256	0	256	0	256	0	256	0	0	0	0	0	0	0	0	0	0	0	0	0	0	0
2	Rural	2/R/50	2015-02-22	26	1	Khepshing	Khepshing	1	1	1	.	.	.	.	.	.	1	1	1	1	0	1	1	.	0	0	0	0	0	0	0	0	0	0	0	0	0	0	0	0	0	0	0	0	0	0	0	0	0
2	Rural	2/R/51	2015-02-22	39	1	Ganglapokto	Ganglapokto	1	1	1	.	.	.	.	.	.	1	1	1	1	1	1	1	1	0	0	0	0	0	0	0	0	0	0	0	0	0	0	0	0	0	0	0	0	0	0	0	0	0
2	Rural	2/R/52	2015-02-22	38	1	Balam	Balam	1	1	1	.	.	.	.	.	.	1	1	1	1	1	1	1	1	128	512	128	512	128	512	128	512	128	512	0	0	0	0	0	0	0	0	0	0	0	0	0	0	0
2	Rural	2/R/53	2015-02-22	27	2	Ganglapokto	Ganglapokto	1	1	1	.	.	.	.	.	.	0	1	1	0	1	0	.	.	0	512	0	512	0	512	0	512	0	512	0	0	0	0	0	0	0	0	0	0	0	0	0	0	0
2	Rural	2/R/54	2015-02-22	37	1	Balam	Balam	1	1	1	.	.	.	.	.	.	0	0	0	1	1	1	.	1	0	0	0	0	0	0	0	0	0	0	0	0	0	0	0	0	0	0	0	0	0	0	0	0	0
2	Rural	2/R/55	2015-02-22	25	1	Balam	Balam	3	1	1	.	.	.	.	.	.	0	0	1	0	0	1	1	1	0	0	0	0	0	0	0	0	0	0	0	0	0	0	0	0	0	0	0	0	0	0	0	0	0
2	Rural	2/R/56	2015-02-22	30	1	Balam	Balam	3	0	.	.	.	.	.	.	.	1	0	0	0	0	0	.	.	0	0	0	0	0	0	0	0	0	0	0	0	0	0	0	0	0	0	0	0	0	0	0	0	0
2	Rural	2/R/57	2015-02-22	24	2	Balam	Sershong, Mongar	3	1	.	.	.	.	.	.	.	1	0	1	0	1	0	.	.	256	512	512	512	256	512	256	512	256	512	0	0	0	0	0	0	0	0	0	0	0	0	0	0	0
2	Rural	2/R/58	2015-02-22	17	1	Luchilu	Luchilu	5	1	.	.	.	.	.	.	.	1	0	1	1	0	1	1	.	0	0	0	0	0	0	0	0	0	0	0	0	0	0	0	0	0	0	0	0	0	0	0	0	0
2	Rural	2/R/59	2015-02-22	15	1	Khepshing	Khepshing	5	1	1	.	.	.	.	.	.	1	1	1	1	0	0	.	.	0	0	0	0	0	0	0	0	0	0	0	0	0	0	0	0	0	0	0	0	0	0	0	0	0
2	Rural	2/R/60	2015-02-22	32	2	Khepshing	Khepshing	1	1	1	.	.	.	.	.	.	1	1	0	1	1	1	1	.	0	0	0	0	0	0	0	0	0	0	0	0	0	0	0	0	0	0	0	0	0	0	0	0	0
2	Rural	2/R/61	2015-02-22	13	1	Khepshing	Khepshing	5	1	1	.	.	.	.	.	.	1	0	1	1	1	1	1	.	0	0	0	0	0	0	0	0	0	0	0	0	0	0	0	0	0	0	0	0	0	0	0	0	0
2	Rural	2/R/62	2015-02-22	13	2	Khepshing	Khepshing	5	1	1	.	.	.	.	.	.	1	1	1	1	0	0	.	.	0	0	0	0	0	0	0	0	0	0	0	0	0	0	0	0	0	0	0	0	0	0	0	0	0
2	Rural	2/R/63	2015-02-22	30	1	Balam	Tashiyangtse	3	0	.	.	.	.	.	.	.	1	1	1	0	1	0	.	.	0	0	0	0	0	0	0	0	0	0	0	0	0	0	0	0	0	0	0	0	0	0	0	0	0
2	Rural	2/R/64	2015-02-22	14	2	Balam	Balam	5	1	1	.	.	.	.	.	.	1	0	1	1	0	0	.	.	0	0	0	0	0	0	0	0	0	0	0	0	0	0	0	0	0	0	0	0	0	0	0	0	0
2	Rural	2/R/65	2015-02-22	15	2	Khepshing	Khepshing	5	1	1	.	.	.	.	.	.	1	0	0	1	0	1	1	.	0	0	0	0	0	0	0	0	0	0	0	0	0	0	0	0	0	0	0	0	0	0	0	0	0
2	Rural	2/R/66	2015-02-22	13	2	Khepshing	Khepshing	5	1	1	.	.	.	.	.	.	1	0	0	0	0	1	1	.	0	512	0	256	0	256	0	256	0	256	0	0	0	0	0	0	0	0	0	0	0	0	0	0	0
2	Rural	2/R/67	2015-02-22	14	2	Khepshing	Khepshing	5	1	1	.	.	.	.	.	.	1	1	1	1	0	0	.	.	0	0	0	0	0	0	0	0	0	0	0	0	0	0	0	0	0	0	0	0	0	0	0	0	0
2	Rural	2/R/68	2015-02-22	13	2	Luchilu	Luchilu	5	1	1	.	.	.	.	.	.	1	1	1	1	0	1	1	.	0	0	0	0	0	0	0	0	0	0	0	0	0	0	0	0	0	0	0	0	0	0	0	0	0
2	Rural	2/R/69	2015-02-22	14	2	Luchilu	Luchilu	5	1	1	.	.	.	.	.	.	1	1	0	1	0	1	1	.	0	512	0	512	0	256	0	256	0	256	0	0	0	0	0	0	0	0	0	0	0	0	0	0	0
2	Rural	2/R/70	2015-02-22	13	2	Ganglapokto	Ganglapokto	5	1	1	.	.	.	.	.	.	1	0	0	1	0	1	1	.	0	0	0	0	0	0	0	0	0	0	0	0	0	0	0	0	0	0	0	0	0	0	0	0	0
2	Rural	2/R/71	2015-02-22	13	2	Luchilu	Luchilu	5	1	1	.	.	.	.	.	.	1	0	0	0	0	1	1	.	0	0	0	0	0	0	0	0	0	0	0	0	0	0	0	0	0	0	0	0	0	0	0	0	0
2	Rural	2/R/72	2015-02-22	13	2	Luchilu	Luchilu	5	1	1	.	.	.	.	.	.	1	1	0	1	0	1	1	.	0	0	0	0	0	0	0	0	0	0	0	0	0	0	0	0	0	0	0	0	0	0	0	0	0
2	Rural	2/R/73	2015-02-22	13	1	Luchilu	Luchilu	5	1	1	.	.	.	.	.	.	1	1	0	1	0	1	1	.	0	0	0	0	0	0	0	0	0	0	0	0	0	0	0	0	0	0	0	0	0	0	0	0	0
2	Rural	2/R/74	2015-02-22	14	1	Khepshing	Khepshing	5	1	1	.	.	.	.	.	.	1	0	0	0	0	1	1	.	0	512	0	512	0	512	0	512	0	512	0	0	0	0	0	0	0	0	0	0	0	0	0	0	0
2	Rural	2/R/75	2015-02-22	13	1	Khepshing	Khepshing	5	1	1	.	.	.	.	.	.	1	1	1	1	0	1	1	.	0	0	0	0	0	0	0	0	0	0	0	0	0	0	0	0	0	0	0	0	0	0	0	0	0
2	Rural	2/R/76	2015-02-22	35	1	Khepshing	Khepshing	3	0	.	.	.	.	.	.	.	0	0	0	0	0	1	1	.	0	512	0	512	0	512	0	512	0	512	0	0	0	0	0	0	512	128	256	128	256	128	0	0	0
2	Urban	2/U/01	2015-03-19	36	2	Trailing	Trashigang	3	0	.	.	.	.	.	.	.	0	0	0	.	0	1	1	1	0	0	0	0	0	0	0	0	0	0	0	0	0	0	0	0	0	0	0	0	0	0	0	0	0
2	Urban	2/U/02	2015-03-19	38	2	Trailing	Mongar	3	0	.	.	.	.	.	.	.	1	0	1	.	0	1	1	1	0	512	0	512	0	512	0	512	0	512	0	0	0	0	0	0	0	0	0	0	0	0	0	0	0
2	Urban	2/U/03	2015-03-19	39	2	Trailing	Lhuentsi	6	0	.	.	.	.	.	.	.	0	0	0	0	0	0	.	.	0	0	0	0	0	0	0	0	0	0	0	0	0	0	0	0	0	0	0	0	0	0	0	0	0
2	Urban	2/U/04	2015-03-19	29	2	Trailing	Trashigang	6	0	.	.	.	.	.	.	.	0	0	0	0	0	0	.	.	256	256	256	256	256	256	256	256	256	256	0	0	0	0	0	0	0	0	0	0	0	0	0	0	0
2	Urban	2/U/05	2015-03-19	82	2	Trailing	Mongar	6	0	.	.	.	.	.	.	.	0	0	0	.	0	0	.	.	0	0	0	0	0	0	0	0	0	0	0	0	0	0	0	0	0	0	0	0	0	0	0	0	0
2	Urban	2/U/06	2015-03-19	27	2	Trailing	Mongar	3	0	.	.	.	.	.	.	.	0	.	.	.	0	1	1	.	0	0	0	0	0	0	0	0	0	0	0	0	0	0	0	0	0	0	0	0	0	0	0	0	0
2	Urban	2/U/07	2015-03-19	59	2	Trailing	Lhuentsi	6	0	.	.	.	.	.	.	.	0	.	0	.	0	0	.	.	0	0	0	0	0	0	0	0	0	0	0	0	0	0	0	0	0	0	0	0	0	0	0	0	0
2	Urban	2/U/08	2015-03-19	25	2	Trailing	Mongar	3	0	.	.	.	.	.	.	.	0	0	.	.	0	0	.	.	0	256	0	256	0	256	0	256	0	256	0	0	0	0	0	0	0	0	0	0	0	0	0	0	0
2	Urban	2/U/09	2015-03-19	38	1	Trailing	Trashigang	1	0	.	.	.	.	.	.	.	1	0	.	0	1	0	.	.	0	256	0	256	0	256	0	256	0	256	0	0	0	0	0	0	0	0	0	0	0	0	0	0	0
2	Urban	2/U/10	2015-03-19	29	2	Trailing	Mongar	6	0	.	.	.	.	.	.	.	0	0	.	0	.	1	1	1	512	256	512	256	256	256	256	256	256	256	0	0	0	0	0	0	0	0	0	0	0	0	0	0	0
2	Urban	2/U/11	2015-03-19	18	2	Trailing	Mongar	7	0	.	.	.	.	.	.	.	0	.	.	0	.	0	.	.	0	256	0	128	0	128	0	128	0	128	0	0	256	512	512	512	0	0	0	0	0	0	0	0	0
2	Urban	2/U/12	2015-03-19	25	2	Trailing	Trashigang	6	0	.	.	.	.	.	.	.	0	0	.	0	0	0	.	.	0	0	0	0	0	0	0	0	0	0	0	0	0	0	0	0	0	0	0	0	0	0	0	0	0
2	Urban	2/U/13	2015-03-19	44	1	Trailing	Bangtar	3	0	.	.	.	.	.	.	.	0	0	.	0	0	0	.	.	0	0	0	0	0	0	0	0	0	0	0	0	0	0	0	0	0	0	0	0	0	0	0	0	0
2	Urban	2/U/14	2015-03-19	66	2	Trailing	Mongar	6	0	.	.	.	.	.	.	.	0	0	.	0	0	0	.	.	0	0	0	0	0	0	0	0	0	0	0	0	0	0	0	0	0	0	0	0	0	0	0	0	0
2	Urban	2/U/15	2015-03-19	17	2	Trailing	Trashigang	7	0	.	.	.	.	.	.	.	0	0	.	0	0	0	.	.	0	256	0	256	0	256	0	256	0	256	0	0	0	0	0	0	0	0	0	0	0	0	0	0	0
2	Urban	2/U/16	2015-03-19	28	2	Trailing	Mongar	6	0	.	.	.	.	.	.	.	0	0	.	0	0	0	.	.	0	512	0	512	0	512	0	512	0	256	0	0	0	0	0	0	0	0	0	0	0	0	0	0	0
2	Urban	2/U/17	2015-03-19	32	1	Trailing	Trashigang	3	0	.	.	.	.	.	.	.	0	0	.	0	0	0	.	.	0	0	0	0	0	0	0	0	0	0	0	0	0	0	0	0	512	128	512	128	512	128	128	0	0
2	Urban	2/U/18	2015-03-19	33	2	Trailing	Mongar	6	0	.	.	.	.	.	.	.	0	0	.	0	0	0	.	.	0	0	0	0	0	0	0	0	0	0	0	0	0	0	0	0	1024	128	1024	128	1024	128	1024	128	0
2	Urban	2/U/19	2015-03-19	18	2	Trailing	Mongar	1	0	.	.	.	.	.	.	.	0	0	.	0	0	0	.	.	0	0	0	0	0	0	0	0	0	0	0	0	0	0	0	0	0	0	0	0	0	0	0	0	0
2	Urban	2/U/20	2015-03-19	16	2	Trailing	Mongar	5	0	.	.	.	.	.	.	.	0	0	.	0	0	0	.	.	0	0	0	0	0	0	0	0	0	0	0	0	0	0	0	0	0	0	0	0	0	0	0	0	0
2	Urban	2/U/21	2015-03-19	39	1	Trailing	Mongar	3	0	.	.	.	.	.	.	.	0	0	.	0	0	0	.	.	0	0	0	0	0	0	0	0	0	0	0	0	0	0	0	0	0	0	0	0	0	0	0	0	0
2	Urban	2/U/22	2015-03-19	26	2	Trailing	Pemagatshel	6	0	.	.	.	.	.	.	.	0	0	.	0	0	0	.	.	0	0	0	0	0	0	0	0	0	0	0	0	0	0	0	0	0	0	0	0	0	0	0	0	0
2	Urban	2/U/23	2015-03-19	22	2	Trailing	Zhemgang	7	0	.	.	.	.	.	.	.	0	0	.	0	0	0	.	.	0	0	0	0	0	0	0	0	0	0	0	0	0	0	0	0	0	0	0	0	0	0	0	0	0
2	Urban	2/U/24	2015-03-19	53	2	Trailing	Lhuentsi	1	0	.	.	.	.	.	.	.	1	0	.	0	1	1	1	.	0	0	0	0	0	0	0	0	0	0	0	0	0	0	0	0	0	0	0	0	0	0	0	0	0
2	Urban	2/U/25	2015-03-19	75	1	Trailing	Trashigang	1	0	.	.	.	.	.	.	.	0	0	0	0	0	0	.	.	0	0	0	0	0	0	0	0	0	0	0	0	0	0	0	0	0	0	0	0	0	0	0	0	0
2	Urban	2/U/26	2015-03-19	89	2	Trailing	Mongar	1	0	.	.	.	.	.	.	.	0	0	.	0	0	0	.	.	0	0	0	0	0	0	0	0	0	0	0	0	0	0	0	0	0	0	0	0	0	0	0	0	0
2	Urban	2/U/27	2015-03-19	38	1	Trailing	Mongar	3	0	.	.	.	.	.	.	.	0	0	.	0	0	0	.	.	0	0	0	0	0	0	0	0	0	0	0	0	0	0	0	0	0	0	0	0	0	0	0	0	0
2	Urban	2/U/28	2015-03-19	66	1	Trailing	Lhuentsi	7	0	.	.	.	.	.	.	.	0	0	.	0	0	0	.	.	256	256	256	256	256	256	256	256	128	128	0	0	0	0	0	0	0	0	0	0	0	0	0	0	0
2	Urban	2/U/29	2015-03-19	50	2	Trailing	Pemagatshel	7	0	.	.	.	.	.	.	.	0	0	.	0	0	0	.	.	0	0	0	0	0	0	0	0	0	0	0	0	0	0	0	0	0	0	0	0	0	0	0	0	0
2	Urban	2/U/30	2015-03-19	55	2	Trailing	Mongar	7	0	.	.	.	.	.	.	.	0	0	.	0	0	0	.	.	0	0	0	0	0	0	0	0	0	0	0	0	0	0	0	0	0	0	0	0	0	0	0	0	0
2	Urban	2/U/31	2015-03-19	33	2	Trailing	Mongar	3	0	.	.	.	.	.	.	.	0	0	.	0	0	0	.	.	0	0	0	0	0	0	0	0	0	0	0	0	0	0	0	0	0	0	0	0	0	0	0	0	0
2	Urban	2/U/32	2015-03-19	48	2	Trailing	Trashigang	3	0	.	.	.	.	.	.	.	0	0	.	0	0	0	.	.	0	0	0	0	0	0	0	0	0	0	0	0	0	0	0	0	0	0	0	0	0	0	0	0	0
3	Rural	3/R/01	2015-03-22	52	1	Dato Goenpa	Punakha	1	1	.	.	.	.	.	.	.	1	0	0	1	0	0	.	.	512	512	256	256	256	128	256	128	512	128	256	128	0	0	0	0	0	0	0	0	0	0	0	0	0
3	Rural	3/R/02	2015-03-22	60	2	Dato Goenpa	Punakha	6	1	.	.	.	.	.	.	.	1	0	1	0	0	0	.	.	0	0	0	0	0	0	0	0	0	0	0	0	0	0	0	0	0	0	0	0	0	0	0	0	0
3	Rural	3/R/03	2015-03-22	24	1	Dato Goenpa	Punakha	1	1	.	.	.	.	.	.	.	1	0	1	1	1	0	.	.	0	0	0	0	0	0	0	0	0	0	0	0	0	0	0	0	0	0	0	0	0	0	0	0	0
3	Rural	3/R/04	2015-03-22	59	1	Dato Goenpa	Punakha	1	1	1	.	.	.	.	.	.	1	0	1	0	0	0	.	1	0	0	0	0	0	0	0	0	0	0	0	0	0	0	0	0	0	0	0	0	0	0	0	0	0
3	Rural	3/R/05	2015-03-22	25	1	Dato Goenpa	Punakha	1	1	1	.	.	.	.	.	.	1	1	1	1	1	1	1	1	0	0	0	0	0	0	0	0	0	0	0	0	0	0	0	0	256	0	256	0	256	0	0	0	0
3	Rural	3/R/06	2015-03-22	29	2	Dato Goenpa	Punakha	1	1	1	.	.	.	.	.	.	1	0	1	0	1	1	1	1	0	0	0	0	0	0	0	0	0	0	0	0	0	0	0	0	0	0	0	0	0	0	0	0	0
3	Rural	3/R/07	2015-03-22	70	2	Dato Goenpa	Punakha	6	1	.	.	.	.	.	.	.	0	0	0	0	0	1	1	1	256	512	256	256	256	256	256	256	256	256	256	128	256	128	256	128	0	0	0	0	0	0	0	0	0
3	Rural	3/R/08	2015-03-22	50	2	Dato Goenpa	Punakha	1	1	1	.	.	.	.	.	.	1	0	0	1	1	1	1	1	0	0	0	0	0	0	0	0	0	0	0	0	0	0	0	0	0	0	0	0	0	0	0	0	0
3	Rural	3/R/09	2015-03-22	64	1	Dato Goenpa	Punakha	1	1	.	.	.	.	.	.	.	1	1	0	0	0	0	.	.	0	0	0	0	0	0	0	0	0	0	0	0	0	0	0	0	0	0	0	0	0	0	0	0	0
3	Rural	3/R/10	2015-03-22	28	1	Dato Goenpa	Punakha	1	1	.	.	.	.	.	.	.	1	0	1	1	1	0	.	.	256	512	256	256	256	256	256	256	256	256	256	256	256	256	256	256	128	0	256	0	256	0	0	0	0
3	Rural	3/R/11	2015-03-22	64	1	Dato Goenpa	Punakha	1	1	1	.	.	1	.	.	.	1	0	0	0	0	1	1	1	0	0	0	0	0	0	0	0	0	0	0	0	0	0	0	0	0	0	0	0	0	0	0	0	0
3	Rural	3/R/12	2015-03-22	30	1	Dato Goenpa	Punakha	1	1	.	.	.	.	.	.	.	1	0	0	0	0	1	1	1	512	512	256	256	256	256	256	256	256	128	0	0	0	0	0	0	0	0	0	0	0	0	0	0	0
3	Rural	3/R/13	2015-03-22	35	2	Dato Goenpa	Punakha	1	1	.	.	.	.	.	.	.	1	0	0	0	1	0	.	.	0	0	0	0	0	0	0	0	0	0	0	0	0	0	0	0	0	0	0	0	0	0	0	0	0
3	Rural	3/R/14	2015-03-22	35	1	Dato Goenpa	Punakha	1	1	1	.	.	.	.	.	.	1	1	1	1	1	1	1	.	0	0	0	0	0	0	0	0	0	0	0	0	0	0	0	0	0	0	0	0	0	0	0	0	0
3	Rural	3/R/15	2015-03-22	28	1	Dato Goenpa	Punakha	1	1	.	.	.	.	.	.	.	1	0	0	1	0	1	.	1	0	0	0	0	0	0	0	0	0	0	0	0	0	0	0	0	0	0	0	0	0	0	0	0	0
3	Rural	3/R/16	2015-03-22	54	1	Dato Goenpa	Punakha	1	1	.	.	.	.	.	.	.	1	0	0	0	0	1	1	1	0	0	0	0	0	0	0	0	0	0	0	0	0	0	0	0	0	0	0	0	0	0	0	0	0
3	Rural	3/R/17	2015-03-22	65	1	Dato Goenpa	Punakha	1	1	.	.	.	.	.	.	1	1	0	1	1	0	1	1	1	512	256	256	256	256	256	256	256	256	256	0	0	0	0	0	0	0	0	0	0	0	0	0	0	0
3	Rural	3/R/18	2015-03-22	61	1	Dato Goenpa	Punakha	1	1	1	.	.	.	.	.	.	1	0	0	0	0	1	1	1	0	0	0	0	0	0	0	0	0	0	0	0	0	0	0	0	0	0	0	0	0	0	0	0	0
3	Rural	3/R/19	2015-03-22	65	2	Dato Goenpa	Punakha	1	1	.	.	.	.	.	.	.	1	0	1	1	0	1	1	1	0	0	0	0	0	0	0	0	0	0	0	0	0	0	0	0	0	0	0	0	0	0	0	0	0
3	Rural	3/R/20	2015-03-22	58	2	Dato Goenpa	Punakha	6	1	1	.	.	.	.	.	.	1	1	0	0	1	1	.	1	0	0	0	0	0	0	0	0	0	0	0	0	0	0	0	0	0	0	0	0	0	0	0	0	0
3	Rural	3/R/21	2015-03-22	34	2	Dato Goenpa	Punakha	6	1	1	.	.	.	.	.	.	1	0	0	0	1	0	.	.	512	512	512	512	256	256	256	256	256	256	0	0	0	0	0	0	0	0	0	0	0	0	0	0	0
3	Rural	3/R/22	2015-03-22	63	2	Dato Goenpa	Punakha	1	1	1	.	.	.	.	.	.	1	0	1	1	0	0	.	.	256	256	256	256	256	256	256	256	256	256	256	256	256	256	256	256	0	0	0	0	0	0	0	0	0
3	Rural	3/R/23	2015-03-22	34	1	Dato Goenpa	Punakha	1	1	1	.	.	.	.	.	.	1	0	0	0	0	0	.	.	0	0	0	0	0	0	0	0	0	0	0	0	0	0	0	0	0	0	0	0	0	0	0	0	0
3	Rural	3/R/24	2015-03-22	63	2	Dato Goenpa	Punakha	6	1	1	.	.	.	.	.	.	0	0	0	0	0	0	.	.	0	0	0	0	0	0	0	0	0	0	0	0	0	0	0	0	256	0	1024	0	256	0	0	0	0
3	Rural	3/R/25	2015-03-22	70	1	Dato Goenpa	Punakha	1	1	1	.	.	.	.	.	.	1	0	1	1	0	0	.	.	0	0	0	0	0	0	0	0	0	0	0	0	0	0	0	0	0	0	0	0	0	0	0	0	0
3	Rural	3/R/26	2015-03-22	53	1	Dato Goenpa	Punakha	1	1	1	.	.	.	.	.	.	1	0	0	0	0	0	.	.	128	512	128	256	128	256	128	256	128	256	128	256	0	0	0	0	0	0	0	0	0	0	0	0	0
3	Rural	3/R/27	2015-03-22	59	1	Dato Goenpa	Punakha	1	1	1	.	.	.	.	.	.	1	0	1	0	0	0	.	.	0	0	0	0	0	0	0	0	0	0	0	0	0	0	0	0	0	0	0	0	0	0	0	0	0
3	Rural	3/R/28	2015-03-22	35	2	Dato Goenpa	Punakha	1	1	1	.	.	.	.	.	.	1	0	1	1	1	0	.	.	0	0	0	0	0	0	0	0	0	0	0	0	0	0	0	0	0	0	0	0	0	0	0	0	0
3	Rural	3/R/29	2015-03-22	32	2	Dato Goenpa	Punakha	6	1	1	.	.	.	.	.	.	1	0	1	0	1	1	1	1	0	0	0	0	0	0	0	0	0	0	0	0	0	0	0	0	0	0	0	0	0	0	0	0	0
3	Rural	3/R/30	2015-03-22	63	1	Dato Goenpa	Punakha	1	1	1	.	.	.	.	.	.	1	0	1	0	1	0	.	.	512	256	256	256	256	256	256	256	256	256	256	256	0	0	0	0	0	0	0	0	0	0	0	0	0
3	Rural	3/R/31	2015-03-22	50	1	Dato Goenpa	Punakha	1	1	1	.	.	.	.	.	.	1	0	0	0	0	0	.	.	512	512	512	512	512	512	512	512	512	256	512	256	512	512	512	512	512	128	128	128	128	128	0	0	0
3	Rural	3/R/32	2015-03-22	60	1	Dato Goenpa	Punakha	1	1	1	.	.	.	.	.	.	1	0	1	0	0	0	.	.	0	0	0	0	0	0	0	0	0	0	0	0	0	0	0	0	0	0	0	0	0	0	0	0	0
3	Rural	3/R/33	2015-03-22	66	2	Dato Goenpa	Punakha	2	1	1	.	.	.	.	.	.	1	0	0	1	0	0	.	.	512	256	512	256	512	256	512	256	512	256	128	128	512	256	512	256	0	0	0	0	0	0	0	0	0
3	Rural	3/R/34	2015-03-22	32	2	Dato Goenpa	Punakha	6	1	1	.	.	.	.	.	.	1	0	1	0	0	0	.	.	0	0	0	0	0	0	0	0	0	0	0	0	512	128	512	128	0	0	0	0	0	0	0	0	0
3	Rural	3/R/35	2015-03-22	55	1	Dato Goenpa	Punakha	1	1	1	.	.	.	.	.	.	1	0	1	1	1	1	.	1	0	0	0	0	0	0	0	0	0	0	0	0	0	0	0	0	0	0	0	0	0	0	0	0	0
3	Rural	3/R/36	2015-03-22	30	2	Dato Goenpa	Punakha	6	1	1	.	.	.	.	.	.	1	0	0	0	1	0	.	.	0	0	0	0	0	0	0	0	0	0	0	0	0	0	0	0	0	0	0	0	0	0	0	0	0
3	Rural	3/R/37	2015-03-22	58	2	Dato Goenpa	Punakha	6	1	1	.	.	.	.	.	.	1	0	0	0	0	1	.	1	0	0	0	0	0	0	0	0	0	0	0	0	0	0	0	0	0	0	0	0	0	0	0	0	0
3	Rural	3/R/38	2015-03-22	30	1	Dato Goenpa	Punakha	3	0	.	.	.	.	.	.	.	1	0	1	1	0	1	1	1	0	0	0	0	0	0	0	0	0	0	0	0	0	0	0	0	0	0	0	0	0	0	0	0	0
3	Rural	3/R/39	2015-03-22	46	2	Dato Goenpa	Punakha	1	1	1	.	.	.	.	.	.	1	0	0	1	1	0	.	.	0	0	0	0	0	0	0	0	0	0	0	0	0	0	0	0	0	0	0	0	0	0	0	0	0
3	Rural	3/R/40	2015-03-22	70	2	Dato Goenpa	Punakha	6	1	1	.	.	.	.	.	.	1	0	0	0	1	1	1	1	0	0	0	0	0	0	0	0	0	0	0	0	512	128	512	128	0	0	0	0	0	0	0	0	0
3	Rural	3/R/41	2015-03-22	29	2	Dato Goenpa	Punakha	6	1	1	.	.	.	.	.	.	1	0	0	0	1	0	.	.	0	0	0	0	0	0	0	0	0	0	0	0	0	0	0	0	0	0	0	0	0	0	0	0	0
3	Rural	3/R/42	2015-03-22	40	2	Dato Goenpa	Punakha	1	1	1	.	.	.	.	.	.	1	0	0	1	0	0	.	.	0	0	0	0	0	0	0	0	0	0	0	0	0	0	0	0	0	0	0	0	0	0	0	0	0
3	Rural	3/R/43	2015-03-22	45	2	Gangkha	Punakha	6	1	.	.	.	.	.	.	.	1	0	1	0	1	0	.	.	0	0	0	0	0	0	0	0	0	0	0	0	0	0	0	0	0	0	0	0	0	0	0	0	0
3	Rural	3/R/44	2015-03-22	71	2	Gangkha	Punakha	6	1	1	.	.	.	.	.	.	1	0	1	0	0	0	.	.	0	0	0	0	0	0	0	0	0	0	0	0	0	0	0	0	0	0	0	0	0	0	0	0	0
3	Rural	3/R/45	2015-03-22	51	2	Gangkha	Punakha	6	1	1	.	.	.	.	.	.	1	0	1	0	0	1	1	1	512	512	512	512	512	512	512	512	256	256	256	256	0	0	0	0	0	0	0	0	0	0	0	0	0
3	Rural	3/R/46	2015-03-22	34	1	Gangkha	Punakha	1	1	1	.	.	.	.	.	.	1	0	1	0	0	1	.	1	0	0	0	0	0	0	0	0	0	0	0	0	0	0	0	0	0	0	0	0	0	0	0	0	0
3	Rural	3/R/47	2015-03-22	63	1	Gangkha	Punakha	1	1	.	.	.	.	.	.	.	0	1	0	0	0	0	.	.	0	0	0	0	0	0	0	0	0	0	0	0	0	0	0	0	0	0	0	0	0	0	0	0	0
3	Rural	3/R/48	2015-03-22	70	2	Gangkha	Punakha	1	1	1	.	.	.	.	.	.	1	0	1	1	1	0	.	.	256	256	256	256	256	256	256	256	256	256	0	0	0	0	0	0	0	0	0	0	0	0	0	0	0
3	Rural	3/R/49	2015-03-22	50	2	Gangkha	Punakha	6	1	1	.	.	.	.	.	.	1	0	1	0	0	1	1	.	0	0	0	0	0	0	0	0	0	0	0	0	0	0	0	0	0	0	0	0	0	0	0	0	0
3	Rural	3/R/50	2015-03-22	62	2	Thomji	Punakha	6	1	1	.	.	.	.	.	.	0	0	1	0	0	0	.	.	0	0	0	0	0	0	0	0	0	0	0	0	0	0	0	0	0	0	0	0	0	0	0	0	0
3	Rural	3/R/51	2015-03-22	41	2	Thomji	Punakha	1	1	1	.	.	.	.	.	.	1	0	1	1	1	0	.	.	0	0	0	0	0	0	0	0	0	0	0	0	0	0	0	0	0	0	0	0	0	0	0	0	0
3	Rural	3/R/52	2015-03-22	71	2	Thomji	Punakha	6	1	1	.	.	.	.	.	.	0	0	0	0	0	0	.	.	0	0	0	0	0	0	0	0	0	0	0	0	0	0	0	0	0	0	0	0	0	0	0	0	0
3	Rural	3/R/53	2015-03-22	60	2	Thomji	Punakha	6	1	1	.	.	.	.	.	.	1	0	0	0	1	0	.	.	0	0	0	0	0	0	0	0	0	0	0	0	0	0	0	0	0	0	0	0	0	0	0	0	0
3	Rural	3/R/54	2015-03-22	72	2	Thomji	Punakha	2	1	1	.	.	.	.	.	.	1	0	0	0	1	1	1	1	128	512	128	512	128	256	128	256	128	256	0	0	512	256	512	256	512	0	512	0	512	0	0	0	0
3	Rural	3/R/55	2015-03-22	53	2	Thomji	Punakha	6	1	1	.	.	.	.	.	.	1	0	0	0	1	1	1	1	0	0	0	0	0	0	0	0	0	0	0	0	0	0	0	0	0	0	0	0	0	0	0	0	0
3	Rural	3/R/56	2015-03-22	56	2	Thomji	Punakha	6	1	1	.	.	.	.	.	.	1	0	1	0	0	1	1	1	0	0	0	0	0	0	0	0	0	0	0	0	0	0	0	0	0	0	0	0	0	0	0	0	0
3	Rural	3/R/57	2015-03-22	35	2	Thomji	Punakha	6	1	1	.	.	.	.	.	.	1	0	0	0	1	1	.	1	0	0	0	0	0	0	0	0	0	0	0	0	0	0	0	0	0	0	0	0	0	0	0	0	0
3	Rural	3/R/58	2015-03-22	35	2	Thomji	Punakha	1	1	1	.	.	.	.	.	.	1	1	1	1	1	1	1	1	512	256	512	256	512	256	256	256	256	128	0	0	0	0	0	0	0	0	0	0	0	0	0	0	0
3	Rural	3/R/59	2015-03-22	52	2	Thomji	Punakha	1	1	1	.	.	.	.	.	.	1	0	1	0	0	1	1	1	0	0	0	0	0	0	0	0	0	0	0	0	0	0	0	0	0	0	0	0	0	0	0	0	0
3	Rural	3/R/60	2015-03-22	14	2	Thomji	Punakha	5	1	1	.	.	.	.	.	.	0	0	0	0	1	0	.	.	0	0	0	0	0	0	0	0	0	0	0	0	0	0	0	0	0	0	0	0	0	0	0	0	0
3	Rural	3/R/61	2015-03-22	53	2	Thomji	Punakha	1	1	1	.	.	.	.	.	.	1	0	1	1	0	1	.	1	0	0	0	0	0	0	0	0	0	0	0	0	0	0	0	0	0	0	0	0	0	0	0	0	0
3	Rural	3/R/62	2015-03-22	59	2	Thomji	Punakha	1	1	1	.	.	.	.	.	.	1	1	1	.	1	1	1	1	0	0	0	0	0	0	0	0	0	0	0	0	0	0	0	0	0	0	0	0	0	0	0	0	0
3	Rural	3/R/63	2015-03-22	58	2	Thomji	Punakha	1	1	.	.	.	.	.	.	.	1	0	0	1	1	1	1	1	128	512	128	512	128	512	128	512	128	256	0	0	0	0	0	0	0	0	0	0	0	0	0	0	0
3	Rural	3/R/64	2015-03-22	69	1	Thomji	Punakha	1	1	1	.	.	.	.	.	.	0	0	0	0	0	1	1	1	0	0	0	0	0	0	0	0	0	0	0	0	0	0	0	0	0	0	0	0	0	0	0	0	0
3	Rural	3/R/65	2015-03-22	48	2	Thomji	Punakha	2	1	1	.	.	.	.	.	.	1	0	0	1	0	1	.	1	128	512	128	256	128	256	128	256	128	256	128	256	512	256	512	256	0	0	0	0	0	0	0	0	0
3	Rural	3/R/66	2015-03-22	27	1	Thomji	Punakha	1	1	1	.	.	.	.	.	.	1	0	1	0	1	1	.	1	0	0	0	0	0	0	0	0	0	0	0	0	0	0	0	0	0	0	0	0	0	0	0	0	0
3	Rural	3/R/67	2015-03-22	45	2	Thomji	Punakha	1	1	1	.	.	.	.	.	.	1	0	0	1	0	1	.	1	0	0	0	0	0	0	0	0	0	0	0	0	0	0	0	0	256	0	256	0	256	0	0	0	0
3	Rural	3/R/68	2015-03-22	52	2	Thomji	Punakha	1	1	1	.	.	.	.	.	.	1	0	1	1	0	1	1	1	0	0	0	0	0	0	0	0	0	0	0	0	0	0	0	0	0	0	0	0	0	0	0	0	0
3	Rural	3/R/69	2015-03-22	64	2	Thomji	Punakha	1	1	1	.	.	.	.	.	.	1	0	1	1	1	1	.	1	0	0	0	0	0	0	0	0	0	0	0	0	0	0	0	0	256	0	256	0	256	0	0	0	0
3	Rural	3/R/70	2015-03-22	53	2	Thomji	Punakha	1	1	1	.	.	.	.	.	.	1	0	1	1	0	1	1	1	0	0	0	0	0	0	0	0	0	0	0	0	0	0	0	0	0	0	0	0	0	0	0	0	0
3	Rural	3/R/71	2015-03-22	53	2	Thomji	Punakha	6	1	1	.	.	.	.	.	.	1	0	0	0	1	0	.	.	0	0	0	0	0	0	0	0	0	0	0	0	0	0	0	0	0	0	0	0	0	0	0	0	0
3	Rural	3/R/72	2015-03-22	47	2	Thomji	Punakha	2	1	1	.	.	.	.	.	.	1	0	1	1	0	1	1	1	0	0	0	0	0	0	0	0	0	0	0	0	0	0	0	0	0	0	0	0	0	0	0	0	0
3	Rural	3/R/73	2015-03-22	55	2	Thomji	Punakha	2	1	1	.	.	.	.	.	.	1	0	1	0	0	1	.	1	0	0	0	0	0	0	0	0	0	0	0	0	0	0	0	0	0	0	0	0	0	0	0	0	0
3	Rural	3/R/74	2015-03-22	67	1	Thomji	Punakha	1	1	1	.	.	.	.	.	.	1	0	1	1	0	1	.	1	256	256	256	256	256	256	256	256	256	256	0	0	0	0	0	0	0	0	0	0	0	0	0	0	0
3	Rural	3/R/75	2015-03-22	25	1	Thomji	Punakha	1	1	1	.	.	.	.	.	.	1	0	1	1	1	1	.	1	0	0	0	0	0	0	0	0	0	0	0	0	0	0	0	0	0	0	0	0	0	0	0	0	0
3	Rural	3/R/76	2015-03-22	50	1	Thomji	Punakha	1	0	.	.	.	.	.	.	.	1	1	1	1	0	0	.	.	0	0	0	0	0	0	0	0	0	0	0	0	0	0	0	0	0	0	0	0	0	0	0	0	0
3	Urban	3/U/01	2015-04-04	41	2	Khuru town	Trashiyangtse	6	0	.	.	.	.	.	.	.	1	0	1	0	.	1	1	1	0	0	0	0	0	0	0	0	0	0	0	0	0	0	0	0	0	0	0	0	0	0	0	0	0
3	Urban	3/U/02	2015-04-04	26	1	Khuru town	Mongar	3	0	.	.	.	.	.	.	.	1	1	0	1	0	1	.	1	256	256	256	256	256	256	256	256	256	256	0	0	512	256	512	256	0	0	0	0	0	0	0	0	0
3	Urban	3/U/03	2015-04-04	27	1	Khuru town	Gelephu	3	0	.	.	.	.	.	.	.	0	0	1	0	0	1	1	1	0	0	0	0	0	0	0	0	0	0	0	0	0	0	0	0	0	0	0	0	0	0	0	0	0
3	Urban	3/U/04	2015-04-04	29	1	Khuru town	Dagana	3	0	.	.	.	.	.	.	.	1	0	1	0	0	1	1	1	0	0	0	0	0	0	0	0	0	0	0	0	0	0	0	0	0	0	0	0	0	0	0	0	0
3	Urban	3/U/05	2015-04-04	22	2	Khuru town	Gelephu	3	0	.	.	.	.	.	.	.	1	0	1	0	0	1	.	1	0	0	0	0	0	0	0	0	0	0	0	0	0	0	0	0	0	0	0	0	0	0	0	0	0
3	Urban	3/U/06	2015-04-04	28	2	Khuru town	Samtse	6	0	.	.	.	.	.	.	.	0	0	1	0	0	1	.	1	0	0	0	0	0	0	0	0	0	0	0	0	0	0	0	0	0	0	0	0	0	0	0	0	0
3	Urban	3/U/07	2015-04-04	40	2	Khuru town	Tsirang	6	1	.	.	.	.	.	.	.	0	0	1	0	0	1	1	1	0	0	0	0	0	0	0	0	0	0	0	0	0	0	0	0	1024	0	128	0	128	0	0	0	0
3	Urban	3/U/08	2015-04-04	55	2	Khuru town	Punakha	2	1	.	.	.	.	.	.	.	1	0	1	0	0	1	.	1	0	0	0	0	0	0	0	0	0	0	0	0	0	0	0	0	0	0	0	0	0	0	0	0	0
3	Urban	3/U/09	2015-04-04	26	2	Khuru town	Punakha	3	1	.	.	.	.	.	.	.	1	0	1	0	0	1	.	1	0	0	0	0	0	0	0	0	0	0	0	0	0	0	0	0	0	0	0	0	0	0	0	0	0
3	Urban	3/U/10	2015-04-04	30	2	Khuru town	Pemagatshel	3	1	.	.	.	.	.	.	.	0	0	1	0	0	0	.	.	0	0	0	0	0	0	0	0	0	0	0	0	0	0	0	0	0	0	0	0	0	0	0	0	0
3	Urban	3/U/11	2015-04-04	30	2	Khuru town	Gelephu	6	1	.	.	.	.	.	.	.	1	0	1	0	0	0	.	.	0	0	0	0	0	0	0	0	0	0	0	0	0	0	0	0	0	0	0	0	0	0	0	0	0
3	Urban	3/U/12	2015-04-04	67	2	Khuru town	Mongar	1	1	.	.	.	.	.	.	.	1	0	1	1	0	1	1	1	256	256	256	256	256	256	256	256	256	256	256	256	0	0	0	0	256	128	256	128	256	128	0	0	0
3	Urban	3/U/13	2015-04-04	55	1	Khuru town	Lhuentse	3	1	.	.	.	.	.	.	.	1	0	1	0	0	1	1	1	0	0	0	0	0	0	0	0	0	0	0	0	0	0	0	0	0	0	0	0	0	0	0	0	0
3	Urban	3/U/14	2015-04-04	50	2	Khuru town	Mongar	3	1	.	.	.	.	.	.	.	1	1	1	0	0	1	1	1	0	0	0	0	0	0	0	0	0	0	0	0	0	0	0	0	0	0	0	0	0	0	0	0	0
3	Urban	3/U/15	2015-04-04	26	2	Khuru town	Tsirang	6	1	.	.	.	.	.	.	.	1	0	1	0	0	0	.	.	0	0	0	0	0	0	0	0	0	0	0	0	0	0	0	0	0	0	0	0	0	0	0	0	0
3	Urban	3/U/16	2015-04-04	32	2	Khuru town	Mongar	3	1	.	.	.	.	.	.	.	1	0	1	0	0	0	.	.	512	512	512	512	512	512	512	512	256	256	0	0	0	0	0	0	512	0	128	0	128	0	0	0	0
3	Urban	3/U/17	2015-04-04	32	2	Khuru town	Lhuentse	3	1	.	.	.	.	.	.	.	1	0	1	0	0	0	.	.	0	0	0	0	0	0	0	0	0	0	0	0	0	0	0	0	0	0	0	0	0	0	0	0	0
3	Urban	3/U/18	2015-04-04	24	1	Khuru town	Trashigang	4	1	.	.	.	.	.	.	.	1	0	1	0	0	0	.	.	0	0	0	0	0	0	0	0	0	0	0	0	0	0	0	0	0	0	0	0	0	0	0	0	0
3	Urban	3/U/19	2015-04-04	51	2	Khuru town	Mongar	6	1	.	.	.	.	.	.	.	1	0	1	0	0	0	.	.	0	0	0	0	0	0	0	0	0	0	0	0	0	0	0	0	0	0	0	0	0	0	0	0	0
3	Urban	3/U/20	2015-04-04	37	2	Khuru town	Trashigang	6	1	.	.	.	.	.	.	.	1	0	1	0	0	0	.	.	0	0	0	0	0	0	0	0	0	0	0	0	0	0	0	0	0	0	0	0	0	0	0	0	0
3	Urban	3/U/21	2015-04-04	24	2	Khuru town	Trashiyangtse	6	1	.	.	.	.	.	.	.	1	0	1	0	0	1	1	.	0	0	0	0	0	0	0	0	0	0	0	0	0	0	0	0	0	0	0	0	0	0	0	0	0
3	Urban	3/U/22	2015-04-04	37	2	Khuru town	Lhuentse	6	1	.	.	.	.	.	.	.	1	0	1	0	0	1	1	1	512	256	512	256	512	256	5112	256	512	256	0	0	0	0	0	0	0	0	0	0	0	0	0	0	0
3	Urban	3/U/23	2015-04-04	58	2	Khuru town	Lhuentse	1	1	.	.	.	.	.	.	.	1	0	1	0	0	1	1	.	0	0	0	0	0	0	0	0	0	0	0	0	0	0	0	0	0	0	0	0	0	0	0	0	0
3	Urban	3/U/24	2015-04-04	25	2	Khuru town	Punakha	3	1	.	.	.	.	.	.	.	1	0	1	0	0	1	1	1	0	0	0	0	0	0	0	0	0	0	0	0	0	0	0	0	0	0	0	0	0	0	0	0	0
3	Urban	3/U/25	2015-04-04	34	2	Khuru town	Lhuentse	3	1	.	.	.	.	.	.	.	1	0	1	0	0	1	1	1	0	0	0	0	0	0	0	0	0	0	0	0	0	0	0	0	0	0	0	0	0	0	0	0	0
3	Urban	3/U/26	2015-04-04	36	1	Khuru town	Trashigang	3	1	.	.	.	.	.	.	.	1	0	1	0	0	1	.	1	0	0	0	0	0	0	0	0	0	0	0	0	0	0	0	0	0	0	0	0	0	0	0	0	0
3	Urban	3/U/27	2015-04-04	27	1	Khuru town	Gelephu	3	1	.	.	.	.	.	.	.	1	0	1	0	0	1	1	1	0	0	0	0	0	0	0	0	0	0	0	0	0	0	0	0	0	0	0	0	0	0	0	0	0
3	Urban	3/U/28	2015-04-04	37	2	Khuru town	Punakha	3	1	.	.	.	.	.	.	.	1	0	1	0	0	1	.	1	0	0	0	0	0	0	0	0	0	0	0	0	0	0	0	0	0	0	0	0	0	0	0	0	0
3	Urban	3/U/29	2015-04-04	23	1	Khuru town	Pemagatshel	3	1	.	.	.	.	.	.	.	1	0	1	0	0	1	1	1	0	0	0	0	0	0	0	0	0	0	0	0	0	0	0	0	0	0	0	0	0	0	0	0	0
3	Urban	3/U/30	2015-04-04	17	2	Khuru town	Pemagatshel	5	1	.	.	.	.	.	.	.	1	0	1	0	0	1	1	1	0	0	0	0	0	0	0	0	0	0	0	0	0	0	0	0	0	0	0	0	0	0	0	0	0
3	Urban	3/U/31	2015-04-04	40	2	Khuru town	Trashiyangtse	1	1	1	.	.	.	.	.	.	1	0	1	0	0	1	1	1	0	0	0	0	0	0	0	0	0	0	0	0	0	0	0	0	0	0	0	0	0	0	0	0	0
3	Urban	3/U/32	2015-04-04	30	1	Khuru town	Mongar	3	1	1	.	.	.	.	.	.	1	0	1	0	0	1	1	1	0	0	0	0	0	0	0	0	0	0	0	0	0	0	0	0	0	0	0	0	0	0	0	0	0
4	Rural	4/R/01	2015-04-04	29	2	Tendu B	Tendu Tar	1	0	.	.	.	.	.	.	.	1	0	0	0	0	0	.	.	0	256	0	256	0	256	0	256	0	256	0	0	0	0	0	0	0	0	0	0	0	0	0	0	0
4	Rural	4/R/02	2015-04-04	48	1	Tendu B	Tendu Tar	3	1	1	.	.	.	.	.	.	1	0	1	0	0	1	1	1	0	0	0	0	0	0	0	0	0	0	0	0	0	0	0	0	0	0	0	0	0	0	0	0	0
4	Rural	4/R/03	2015-04-04	44	2	Tendu B	Tendu Tar	6	1	1	.	.	.	.	.	.	1	0	0	0	0	1	1	1	256	512	256	512	256	512	256	256	256	256	0	0	0	0	0	0	0	0	0	0	0	0	0	0	0
4	Rural	4/R/04	2015-04-04	30	2	Tendu B	Tendu Tar	1	1	1	.	.	.	.	.	.	1	1	1	0	0	1	1	1	0	512	0	512	0	512	0	512	0	512	0	0	0	0	0	0	0	0	0	0	0	0	0	0	0
4	Rural	4/R/05	2015-04-04	39	1	Tendu B	Tendu Tar	1	1	1	.	.	.	1	.	.	1	1	1	0	0	1	1	1	0	0	0	0	0	0	0	0	0	0	0	0	0	0	0	0	0	0	0	0	0	0	0	0	0
4	Rural	4/R/06	2015-04-04	40	2	Tendu B	Tendu Tar	1	1	1	.	.	.	.	.	.	0	0	0	0	0	0	.	.	512	512	512	512	512	512	512	512	256	512	0	0	256	0	256	0	0	0	0	0	0	0	0	0	0
4	Rural	4/R/07	2015-04-04	53	2	Tendu B	Tendu Tar	1	1	1	.	.	.	.	.	.	1	1	1	0	0	1	1	1	512	256	512	256	512	256	256	256	256	256	0	0	256	256	256	256	256	0	256	0	256	0	0	0	0
4	Rural	4/R/08	2015-04-04	37	2	Tendu B	Dorokha	6	0	.	.	.	.	.	.	.	1	0	0	0	0	1	1	1	0	0	0	0	0	0	0	0	0	0	0	0	0	0	0	0	0	0	0	0	0	0	0	0	0
4	Rural	4/R/09	2015-04-04	47	2	Tendu B	Pemagatshel	1	0	.	.	.	.	.	.	.	1	1	1	0	0	1	.	1	256	256	256	256	256	256	256	256	256	256	0	0	0	0	0	0	0	0	0	0	0	0	0	0	0
4	Rural	4/R/10	2015-04-04	33	2	Tendu A	Tsirang	6	0	.	.	.	.	.	.	.	1	.	0	0	0	1	.	1	0	0	0	0	0	0	0	0	0	0	0	0	0	0	0	0	0	0	0	0	0	0	0	0	0
4	Rural	4/R/11	2015-04-04	17	1	Tendu A	Pemagatshel	5	0	.	.	.	.	.	.	.	1	.	0	0	0	1	.	1	0	0	0	0	0	0	0	0	0	0	0	0	0	0	0	0	0	0	0	0	0	0	0	0	0
4	Rural	4/R/12	2015-04-04	39	2	Tendu A	Kalikhola	6	0	.	.	.	.	.	.	.	1	0	1	0	0	0	.	.	0	0	0	0	0	0	0	0	0	0	0	0	0	0	0	0	1024	0	512	0	512	0	0	0	0
4	Rural	4/R/13	2015-04-04	55	2	Tendu A	Bara, Samtse	6	0	.	.	.	.	.	.	.	0	0	0	0	0	0	.	.	256	256	256	256	256	256	256	256	128	256	0	0	0	0	0	0	0	0	0	0	0	0	0	0	0
4	Rural	4/R/14	2015-04-04	47	2	Tendu A	Assam Tsa	1	0	.	.	.	.	.	.	.	0	0	0	0	0	0	.	.	0	0	0	0	0	0	0	0	0	0	0	0	0	0	0	0	0	0	0	0	0	0	0	0	0
4	Rural	4/R/15	2015-04-04	43	1	Tendu A	Tendu A	1	1	1	.	.	.	.	.	.	1	0	1	1	0	0	.	.	0	512	0	512	0	512	0	512	0	512	0	256	0	256	0	256	0	0	0	0	0	0	0	0	0
4	Rural	4/R/16	2015-04-04	28	2	Tendu A	Bhangtar, Sjongkhar	1	1	.	.	.	.	.	.	1	0	0	0	0	0	0	.	.	0	0	0	0	0	0	0	0	0	0	0	0	0	0	0	0	0	0	0	0	0	0	0	0	0
4	Rural	4/R/17	2015-04-04	23	2	Tendu A	Gelephu	6	1	.	.	.	.	.	.	1	1	0	0	0	0	0	.	.	0	512	0	512	0	512	0	512	0	256	0	0	0	0	0	0	0	0	0	0	0	0	0	0	0
4	Rural	4/R/18	2015-04-04	49	2	Tendu A	Bara, Samtse	6	1	1	.	.	.	.	.	.	1	0	0	0	0	0	.	.	0	0	0	0	0	0	0	0	0	0	0	0	0	0	0	0	0	0	0	0	0	0	0	0	0
4	Rural	4/R/19	2015-04-04	58	1	Tendu A	Bara, Samtse	1	1	1	.	.	.	.	.	.	1	0	0	0	0	0	.	.	0	0	0	0	0	0	0	0	0	0	0	0	0	0	0	0	0	0	0	0	0	0	0	0	0
4	Rural	4/R/20	2015-04-04	73	1	Tendu A	Bindu, Samtse	1	0	.	.	.	.	.	.	.	0	0	0	0	0	0	.	.	256	512	256	512	256	512	256	512	256	512	0	0	0	0	0	0	0	0	0	0	0	0	0	0	0
4	Rural	4/R/21	2015-04-04	72	1	Tendu A	Tendu A	1	0	.	.	.	.	.	.	.	0	0	0	0	0	1	1	.	0	0	0	0	0	0	0	0	0	0	0	0	0	0	0	0	0	0	0	0	0	0	0	0	0
4	Rural	4/R/22	2015-04-04	28	1	Tendu A	Tendu A	6	0	.	.	.	.	.	.	.	0	0	0	0	0	0	.	.	0	0	0	0	0	0	0	0	0	0	0	0	0	0	0	0	0	0	0	0	0	0	0	0	0
4	Rural	4/R/23	2015-04-04	38	2	Tendu A	Tendu A	6	0	.	.	.	.	.	.	.	0	0	0	0	0	0	.	.	0	0	0	0	0	0	0	0	0	0	0	0	0	0	0	0	0	0	0	0	0	0	0	0	0
4	Rural	4/R/24	2015-04-04	35	2	Tendu A	Tendu A	6	0	.	.	.	.	.	.	.	0	0	0	0	0	0	.	.	128	1024	128	1024	128	1024	128	1024	128	512	0	0	0	0	0	0	0	0	0	0	0	0	0	0	0
4	Rural	4/R/25	2015-04-04	78	1	Tendu A	Tendu A	1	0	.	.	.	.	.	.	.	0	0	0	0	0	0	.	.	0	0	0	0	0	0	0	0	0	0	0	0	0	0	0	0	256	0	256	0	128	0	0	0	0
4	Rural	4/R/26	2015-04-04	27	2	Tendu A	Lhuentse	6	0	.	.	.	.	.	.	.	0	0	0	0	0	0	.	.	0	0	0	0	0	0	0	0	0	0	0	0	0	0	0	0	0	0	0	0	0	0	0	0	0
4	Rural	4/R/27	2015-04-04	31	2	Tendu A	Trashigang	6	0	.	.	.	.	.	.	.	0	0	0	0	0	0	.	.	0	0	0	0	0	0	0	0	0	0	0	0	0	0	0	0	0	0	0	0	0	0	0	0	0
4	Rural	4/R/28	2015-04-04	65	2	Tendu A	Tendu Tar	1	1	.	.	1	.	.	.	.	1	0	0	0	0	0	.	.	0	0	0	0	0	0	0	0	0	0	0	0	0	0	0	0	0	0	0	0	0	0	0	0	0
4	Rural	4/R/29	2015-04-04	55	2	Tendu A	Tendu tar	1	1	1	.	1	.	.	.	1	1	0	0	0	0	0	.	.	0	0	0	0	0	0	0	0	0	0	0	0	0	0	0	0	0	0	0	0	0	0	0	0	0
4	Rural	4/R/30	2015-04-04	35	2	Tendu A	Tendu tar	1	1	.	.	1	.	.	.	1	1	0	0	0	0	0	.	.	0	0	0	0	0	0	0	0	0	0	0	0	0	0	0	0	0	0	0	0	0	0	0	0	0
4	Rural	4/R/31	2015-04-04	48	1	Tendu A	Assam Tsa	1	0	.	.	.	.	.	.	.	0	0	0	0	0	0	.	.	0	0	0	0	0	0	0	0	0	0	0	0	0	0	0	0	0	0	0	0	0	0	0	0	0
4	Rural	4/R/32	2015-04-04	68	2	Tendu A	Bindu, Samtse	1	0	.	.	.	.	.	.	.	0	0	0	0	0	0	.	.	512	512	512	512	512	512	512	512	256	256	0	0	0	0	0	0	0	0	0	0	0	0	0	0	0
4	Rural	4/R/33	2015-04-04	76	2	Tendu A	Bindu, Samtse	1	0	.	.	.	.	.	.	.	0	0	0	0	0	0	.	.	0	0	0	0	0	0	0	0	0	0	0	0	0	0	0	0	512	0	512	0	512	0	0	0	0
4	Rural	4/R/34	2015-04-04	37	2	Tendu A	Tendu A	1	1	1	.	.	.	.	.	.	1	0	0	0	0	1	.	1	0	0	0	0	0	0	0	0	0	0	0	0	0	0	0	0	0	0	0	0	0	0	0	0	0
4	Rural	4/R/35	2015-04-04	37	2	Tendu A	Tendu A	6	0	.	.	.	.	.	.	.	0	0	0	0	0	0	.	.	0	512	0	512	0	512	0	512	0	256	0	0	0	0	0	0	0	0	0	0	0	0	0	0	0
4	Rural	4/R/36	2015-04-04	36	2	Tendu A	Tendu A	1	1	1	.	.	.	.	.	.	1	0	0	0	0	0	.	.	512	128	512	128	512	128	512	128	256	128	0	0	0	0	0	0	256	0	256	0	256	0	0	0	0
4	Rural	4/R/37	2015-04-04	55	2	Tendu A	Mongar	1	0	.	.	.	.	.	.	.	0	1	0	0	0	1	1	.	0	0	0	0	0	0	0	0	0	0	0	0	0	0	0	0	0	0	0	0	0	0	0	0	0
4	Rural	4/R/38	2015-04-04	30	2	Tendu A	Mongar	1	1	1	.	.	.	.	.	.	0	0	0	0	0	1	1	.	0	0	0	0	0	0	0	0	0	0	0	0	0	0	0	0	0	0	0	0	0	0	0	0	0
4	Rural	4/R/39	2015-04-04	17	2	Tendu A	Tendu A	1	1	1	.	.	.	.	.	1	1	0	0	0	0	0	.	.	0	0	0	0	0	0	0	0	0	0	0	0	0	0	0	0	1024	128	1024	128	512	128	0	0	0
4	Rural	4/R/40	2015-04-04	46	1	Tendu A	Tendu A	1	1	.	.	1	.	.	.	.	1	0	0	0	0	0	.	.	0	0	0	0	0	0	0	0	0	0	0	0	0	0	0	0	0	0	0	0	0	0	0	0	0
4	Rural	4/R/41	2015-04-04	55	2	Tendu A	Tendu A	1	1	.	.	1	.	.	.	1	1	0	0	0	0	0	.	.	256	256	256	256	256	256	256	256	256	256	0	0	0	0	0	0	0	0	0	0	0	0	0	0	0
4	Rural	4/R/42	2015-04-04	27	2	Tendu A	Bindu, Samtse	1	1	1	.	1	.	.	.	.	1	0	0	0	0	0	.	.	0	0	0	0	0	0	0	0	0	0	0	0	0	0	0	0	0	0	0	0	0	0	0	0	0
4	Rural	4/R/43	2015-04-04	17	2	Tendu A	Bindu, Samtse	5	1	1	.	1	.	.	.	.	1	1	0	0	0	0	.	.	0	0	0	0	0	0	0	0	0	0	0	0	0	0	0	0	0	0	0	0	0	0	0	0	0
4	Rural	4/R/44	2015-04-04	59	2	Tendu A	Tendu A	1	1	1	.	1	.	.	.	.	1	1	1	0	0	0	.	.	0	0	0	0	0	0	0	0	0	0	0	0	0	0	0	0	0	0	0	0	0	0	0	0	0
4	Rural	4/R/45	2015-04-04	70	2	Tendu A	Tendu	1	1	.	.	1	.	.	.	.	1	1	0	0	0	0	.	.	0	0	0	0	0	0	0	0	0	0	0	0	0	0	0	0	2048	128	1024	128	1024	128	0	0	0
4	Rural	4/R/46	2015-04-04	34	1	Tendu A	Tendu B	1	1	.	.	1	.	.	.	.	1	1	0	0	0	0	.	.	0	0	0	0	0	0	0	0	0	0	0	0	0	0	0	0	0	0	0	0	0	0	0	0	0
4	Rural	4/R/47	2015-04-04	35	2	Tendu A	Tendu A	1	0	.	.	.	.	.	.	.	0	0	0	0	0	1	1	.	512	512	512	512	512	512	512	512	256	256	0	0	0	0	0	0	0	0	0	0	0	0	0	0	0
4	Rural	4/R/48	2015-04-04	50	2	Tendu A	Bindu, Samtse	1	0	.	.	.	.	.	.	.	0	0	0	0	0	0	.	.	0	0	0	0	0	0	0	0	0	0	0	0	0	0	0	0	0	0	0	0	0	0	0	0	0
4	Rural	4/R/49	2015-04-04	61	2	Tendu A	Tendu A	1	0	.	.	.	.	.	.	.	0	0	0	0	0	1	1	1	0	0	0	0	0	0	0	0	0	0	0	0	0	0	0	0	0	0	0	0	0	0	0	0	0
4	Rural	4/R/50	2015-04-04	68	2	Tendu A	Tendu A	1	0	.	.	.	.	.	.	.	0	0	0	0	0	1	1	1	1024	256	1024	256	1024	256	1024	256	1024	256	0	0	0	0	0	0	256	0	256	0	256	0	0	0	0
4	Rural	4/R/51	2015-04-04	25	2	Tendu A	Tendu A	1	1	1	.	1	.	.	.	1	1	1	0	0	0	0	.	.	256	256	256	256	256	256	256	256	256	256	0	0	0	0	0	0	0	0	0	0	0	0	0	0	0
4	Rural	4/R/52	2015-04-04	35	2	Tendu A	Tendu A	1	1	.	.	1	.	.	.	1	0	0	0	0	0	0	.	.	0	0	0	0	0	0	0	0	0	0	0	0	0	0	0	0	1024	128	512	128	512	128	0	0	0
4	Rural	4/R/53	2015-04-04	19	2	Tendu A	Tendu B	1	1	.	.	.	.	.	.	1	0	0	0	0	0	1	.	1	0	0	0	0	0	0	0	0	0	0	0	0	0	0	0	0	0	0	0	0	0	0	0	0	0
4	Rural	4/R/54	2015-04-04	58	1	Tendu A	Bara, Samtse	3	0	.	.	.	.	.	.	.	0	0	0	0	0	0	.	.	0	0	0	0	0	0	0	0	0	0	0	0	0	0	0	0	0	0	0	0	0	0	0	0	0
4	Rural	4/R/55	2015-04-04	50	1	Tendu A	Bara, Samtse	6	0	.	.	.	.	.	.	.	0	0	0	0	0	0	.	.	0	0	0	0	0	0	0	0	0	0	0	0	0	0	0	0	0	0	0	0	0	0	0	0	0
4	Rural	4/R/56	2015-04-04	65	1	Tendu A	Tendu B	1	1	1	.	.	.	.	.	.	1	0	0	0	0	1	1	1	0	0	0	0	0	0	0	0	0	0	0	0	0	0	0	0	256	0	256	0	128	0	0	0	0
4	Rural	4/R/57	2015-04-04	72	2	Tendu A	Kuchin, Samtse	1	1	1	.	1	.	.	.	.	0	0	0	0	0	0	.	.	512	256	512	256	512	256	512	256	256	256	0	0	0	0	0	0	512	0	256	0	256	0	0	0	0
4	Rural	4/R/58	2015-04-04	40	2	Tendu A	Tendu A	1	1	1	.	.	.	.	.	.	1	0	0	0	0	0	.	.	0	0	0	0	0	0	0	0	0	0	0	0	0	0	0	0	256	0	256	0	256	0	0	0	0
4	Rural	4/R/59	2015-04-04	50	1	Tendu A	Tendu A	1	1	1	.	.	.	.	.	.	1	0	0	0	0	1	.	1	0	0	0	0	0	0	0	0	0	0	0	0	0	0	0	0	0	0	0	0	0	0	0	0	0
4	Rural	4/R/60	2015-04-04	56	2	Tendu A	Tendu A	1	0	.	.	.	.	.	.	.	0	0	0	0	0	0	.	.	256	256	256	256	256	256	256	256	256	128	0	0	0	0	0	0	512	0	512	0	256	0	0	0	0
4	Rural	4/R/61	2015-04-04	40	2	Tendu A	Tendu A	1	1	1	.	1	.	.	.	.	1	0	0	0	0	1	1	1	0	0	0	0	0	0	0	0	0	0	0	0	0	0	0	0	512	0	256	0	256	0	0	0	0
4	Rural	4/R/62	2015-04-04	32	2	Tendu A	Tendu A	6	0	.	.	.	.	.	.	.	0	0	0	0	0	0	.	.	0	0	0	0	0	0	0	0	0	0	0	0	0	0	0	0	0	0	0	0	0	0	0	0	0
4	Rural	4/R/63	2015-04-04	37	2	Tendu A	Tendu A	6	0	.	.	.	.	.	.	.	0	0	0	0	0	0	.	.	0	0	0	0	0	0	0	0	0	0	0	0	0	0	0	0	1024	256	512	256	256	256	0	0	0
4	Rural	4/R/64	2015-04-04	29	2	Tendu A	Tendu A	6	0	.	.	.	.	.	.	.	0	0	0	0	0	0	.	.	0	0	0	0	0	0	0	0	0	0	0	0	0	0	0	0	0	0	0	0	0	0	0	0	0
4	Rural	4/R/65	2015-04-04	37	2	Tendu A	Tendu A	6	1	1	.	.	.	.	.	.	0	0	0	0	0	1	1	1	0	0	0	0	0	0	0	0	0	0	0	0	0	0	0	0	512	0	512	0	512	0	0	0	0
4	Rural	4/R/66	2015-04-04	56	1	Tendu A	Tendu A	1	0	.	.	.	.	.	.	.	0	0	0	0	0	0	.	.	0	0	0	0	0	0	0	0	0	0	0	0	0	0	0	0	0	0	0	0	0	0	0	0	0
4	Rural	4/R/67	2015-04-04	51	1	Tendu A	Tendu A	1	0	.	.	.	.	.	.	.	0	0	0	0	0	0	.	.	0	0	0	0	0	0	0	0	0	0	0	0	0	0	0	0	0	0	0	0	0	0	0	0	0
4	Rural	4/R/68	2015-04-04	16	2	Tendu A	Tendu	5	0	.	.	.	.	.	.	.	0	0	0	0	0	0	.	.	0	256	0	256		256	0	256	0	256	0	0	0	0	0	0	512	256	512	256	512	256	0	0	0
4	Rural	4/R/69	2015-04-04	17	2	Tendu A	Tendu	5	0	.	.	.	.	.	.	.	0	0	0	0	0	0	.	.	256	256	256	256	256	256	256	256	256	256	0	0	0	0	0	0	256	0	256	0	128	0	0	0	0
4	Rural	4/R/70	2015-04-04	23	2	Tendu A	Tendu	6	0	.	.	.	.	.	.	.	0	0	0	0	0	0	.	.	0	0	0	0	0	0	0	0	0	0	0	0	0	0	0	0	0	0	0	0	0	0	0	0	0
4	Rural	4/R/71	2015-04-04	60	2	Tendu A	Tendu	6	0	.	.	.	.	.	.	.	0	0	0	0	0	0	.	.	0	0	0	0	0	0	0	0	0	0	0	0	0	0	0	0	0	0	0	0	0	0	0	0	0
4	Rural	4/R/72	2015-04-04	29	2	Tendu A	Tendu	6	1	1	.	.	.	.	.	1	1	0	0	0	0	0	.	.	0	0	0	0	0	0	0	0	0	0	0	0	0	0	0	0	0	0	0	0	0	0	0	0	0
4	Rural	4/R/73	2015-04-04	28	2	Tendu A	Tendu	6	0	.	.	.	.	.	.	.	0	0	0	0	0	0	.	.	0	0	0	0	0	0	0	0	0	0	0	0	0	0	0	0	512	0	128	0	128	0	0	0	0
4	Rural	4/R/74	2015-04-04	33	2	Tendu A	Tendu A	6	0	.	.	.	.	.	.	.	0	0	0	0	0	1	.	1	256	256	256	256	256	256	256	256	256	256	0	0	0	0	0	0	0	0	0	0	0	0	0	0	0
4	Rural	4/R/75	2015-04-04	40	2	Tendu A	Tendu A	6	0	.	.	.	.	.	.	.	0	0	0	0	0	0	.	.	0	0	0	0	0	0	0	0	0	0	0	0	0	0	0	0	0	0	0	0	0	0	0	0	0
4	Rural	4/R/76	2015-04-04	58	2	Tendu A	Tendu A	1	1	1	.	1	.	.	.	.	1	0	0	0	0	0	.	.	0	0	0	0	0	0	0	0	0	0	0	0	0	0	0	0	1024	0	512	0	512	0	0	0	0
4	Urban	4/U/01	2015-04-17	38	1	Gomtu	Gomtu	3	1	.	.	.	.	.	.	.	1	0	1	0	0	0	.	.	0	256	0	256	0	256	0	256	0	256	0	0	0	0	0	0	0	0	0	0	0	0	0	0	0
4	Urban	4/U/02	2015-04-17	35	2	Gomtu	Samdrupjongkhar	3	1	.	.	.	.	.	.	.	1	1	0	0	0	0	.	.	256	256	256	256	256	256	256	256	256	256	0	0	0	0	0	0	0	0	0	0	0	0	0	0	0
4	Urban	4/U/03	2015-04-17	19	1	Gomtu	Samtse	3	1	1	.	.	.	.	.	.	1	1	0	0	0	1	1	1	0	0	0	0	0	0	0	0	0	0	0	0	0	0	0	0	0	0	0	0	0	0	0	0	0
4	Urban	4/U/04	2015-04-17	29	1	Gomtu	Samtse	3	0	.	.	.	.	.	.	.	0	0	0	0	0	0	.	.	0	0	0	0	0	0	0	0	0	0	0	0	0	0	0	0	0	0	0	0	0	0	0	0	0
4	Urban	4/U/05	2015-04-17	29	2	Gomtu	Samdrupjongkhar	3	0	.	.	.	.	.	.	.	1	0	0	0	0	0	.	.	256	128	256	128	256	128	256	128	256	128	0	0	0	0	0	0	0	0	0	0	0	0	0	0	0
4	Urban	4/U/06	2015-04-17	45	1	Gomtu	Gomtu	3	0	.	.	.	.	.	.	.	0	0	0	0	0	0	.	.	0	0	0	0	0	0	0	0	0	0	0	0	0	0	0	0	0	0	0	0	0	0	0	0	0
4	Urban	4/U/07	2015-04-17	70	1	Gomtu	Zhemgang	1	0	.	.	.	.	.	.	.	0	0	0	0	1	0	.	.	0	0	0	0	0	0	0	0	0	0	0	0	0	0	0	0	512	0	512	0	256	0	0	0	0
4	Urban	4/U/08	2015-04-17	24	1	Gomtu	Trongsa	5	0	.	.	.	.	.	.	.	0	0	0	0	0	1	1	1	0	0	0	0	0	0	0	0	0	0	0	0	0	0	0	0	0	0	0	0	0	0	0	0	0
4	Urban	4/U/09	2015-04-17	51	1	Gomtu	Gomtu	3	1	.	.	.	.	.	.	.	1	1	1	1	0	0	.	.	0	0	0	0	0	0	0	0	0	0	0	0	0	0	0	0	256	0	256	0	128	0	0	0	0
4	Urban	4/U/10	2015-04-17	25	1	Gomtu	Thimphu	3	1	.	.	.	.	.	.	.	1	1	1	0	0	0	.	.	0	0	0	0	0	0	0	0	0	0	0	0	0	0	0	0	0	0	0	0	0	0	0	0	0
4	Urban	4/U/11	2015-04-17	26	2	Gomtu	Sarpang	3	1	.	.	.	.	.	.	.	1	1	1	0	0	1	1	1	0	0	0	0	0	0	0	0	0	0	0	0	0	0	0	0	0	0	0	0	0	0	0	0	0
4	Urban	4/U/12	2015-04-17	45	1	Gomtu	Gomtu	3	1	.	.	.	.	.	.	.	1	1	1	0	0	0	.	.	0	0	0	0	0	0	0	0	0	0	0	0	0	0	0	0	0	0	0	0	0	0	0	0	0
4	Urban	4/U/13	2015-04-17	35	1	Gomtu	Trashigang	3	1	.	.	.	.	.	.	.	1	1	1	0	0	0	.	.	0	0	0	0	0	0	0	0	0	0	0	0	0	0	0	0	0	0	0	0	0	0	0	0	0
4	Urban	4/U/14	2015-04-17	26	1	Gomtu	Samtse	3	1	.	.	.	.	.	.	.	1	1	1	0	0	0	.	.	0	0	0	0	0	0	0	0	0	0	0	0	0	0	0	0	0	0	0	0	0	0	0	0	0
4	Urban	4/U/15	2015-04-17	21	2	Gomtu	Pemagatshel	3	1	.	.	.	.	.	.	.	1	1	1	0	0	0	.	.	0	0	0	0	0	0	0	0	0	0	0	0	0	0	0	0	0	0	0	0	0	0	0	0	0
4	Urban	4/U/16	2015-04-17	25	2	Gomtu	Trongsa	5	1	.	.	.	.	.	.	.	1	0	0	0	0	0	.	.	0	0	0	0	0	0	0	0	0	0	0	0	0	0	0	0	0	0	0	0	0	0	0	0	0
4	Urban	4/U/17	2015-04-17	36	2	Gomtu	Samtse	6	1	.	.	.	.	.	.	.	1	0	0	0	0	1	.	1	0	0	0	0	0	0	0	0	0	0	0	0	0	0	0	0	0	0	0	0	0	0	0	0	0
4	Urban	4/U/18	2015-04-17	67	2	Gomtu	Pling	1	1	1	.	1	.	.	.	.	1	1	1	1	1	1	.	1	0	0	0	0	0	0	0	0	0	0	0	0	0	0	0	0	0	0	0	0	0	0	0	0	0
4	Urban	4/U/19	2015-04-17	82	1	Gomtu	Chukha	1	1	1	.	.	.	.	.	.	1	1	1	1	1	1	1	.	0	0	0	0	0	0	0	0	0	0	0	0	0	0	0	0	0	0	0	0	0	0	0	0	0
4	Urban	4/U/20	2015-04-17	35	2	Gomtu	Mongar	3	1	.	.	.	.	.	.	.	1	0	0	0	0	0	.	.	256	256	256	256	256	256	256	256	256	256	0	0	0	0	0	0	0	0	0	0	0	0	0	0	0
4	Urban	4/U/21	2015-04-17	49	1	Gomtu	Pemagatshel	2	0	.	.	.	.	.	.	.	0	0	0	0	0	1	.	1	0	0	0	0	0	0	0	0	0	0	0	0	0	0	0	0	0	0	0	0	0	0	0	0	0
4	Urban	4/U/22	2015-04-17	60	1	Gomtu	Gelephu	3	1	.	.	.	.	.	.	.	1	1	1	0	1	1	1	.	0	0	0	0	0	0	0	0	0	0	0	0	0	0	0	0	0	0	0	0	0	0	0	0	0
4	Urban	4/U/23	2015-04-17	54	1	Gomtu	Samtse	6	1	.	.	.	.	.	.	.	1	1	1	1	1	1	.	1	512	256	512	256	512	256	512	256	512	128	0	0	0	0	0	0	256	0	256	0	128	0	0	0	0
4	Urban	4/U/24	2015-04-17	14	2	Gomtu	Trashigang	5	1	.	.	.	.	.	.	.	1	0	0	0	0	0	.	.	0	0	0	0	0	0	0	0	0	0	0	0	0	0	0	0	0	0	0	0	0	0	0	0	0
4	Urban	4/U/25	2015-04-17	72	2	Gomtu	Samtse	6	1	.	.	.	.	.	.	.	1	0	0	0	0	0	.	.	0	0	0	0	0	0	0	0	0	0	0	0	0	0	0	0	0	0	0	0	0	0	0	0	0
4	Urban	4/U/26	2015-04-17	18	2	Gomtu	Paro	5	1	.	.	.	.	.	.	.	1	0	0	0	0	0	.	.	0	0	0	0	0	0	0	0	0	0	0	0	0	0	0	0	0	0	0	0	0	0	0	0	0
4	Urban	4/U/27	2015-04-17	29	2	Gomtu	Chukha	3	1	.	.	.	.	.	.	.	1	0	1	0	0	0	.	.	512	1024	512	1024	512	1024	512	1024	256	512	0	0	0	0	0	0	0	0	0	0	0	0	0	0	0
4	Urban	4/U/28	2015-04-17	45	1	Gomtu	Samtse	3	1	.	.	.	.	.	.	.	1	0	0	0	0	0	.	.	0	0	0	0	0	0	0	0	0	0	0	0	0	0	0	0	0	0	0	0	0	0	0	0	0
4	Urban	4/U/29	2015-04-17	67	1	Gomtu	Samtse	1	1	.	.	.	.	.	.	.	1	1	1	1	1	1	.	1	0	0	0	0	0	0	0	0	0	0	0	0	0	0	0	0	1024	0	1024	0	1024	0	0	0	0
4	Urban	4/U/30	2015-04-17	45	1	Gomtu	Gedu	3	0	.	.	.	.	.	.	.	0	1	1	0	0	0	.	.	0	0	0	0	0	0	0	0	0	0	0	0	0	0	0	0	1024	0	512	0	512	0	0	0	0
4	Urban	4/U/31	2015-04-17	36	1	Gomtu	Chukha	6	1	.	.	.	.	.	.	.	1	0	0	0	0	0	.	.	0	0	0	0	0	0	0	0	0	0	0	0	0	0	0	0	0	0	0	0	0	0	0	0	0
4	Urban	4/U/32	2015-04-17	58	2	Gomtu	Samtse	1	1	1	.	1	.	.	.	.	1	1	0	0	0	0	.	.	0	0	0	0	0	0	0	0	0	0	0	0	0	0	0	0	0	0	0	0	0	0	0	0	0
5	Rural	5/R/01	2015-05-13	36	1	Chebesa	Chebesa	1	1	.	.	.	.	.	1	.	1	0	1	1	0	1	1	1	512	512	512	512	512	512	256	256	128	128	128	128	0	0	0	0	0	0	0	0	0	0	0	0	0
5	Rural	5/R/02	2015-05-13	20	2	Chebesa	Chebesa	6	1	.	.	.	.	.	1	.	1	0	0	0	0	1	1	1	0	0	0	0	0	0	0	0	0	0	0	0	0	0	0	0	0	0	0	0	0	0	0	0	0
5	Rural	5/R/03	2015-05-13	21	1	Chebesa	Chebesa	1	1	.	.	.	.	.	1	.	1	0	0	0	0	1	1	1	0	128	0	128	0	128	0	128	0	128	0	128	0	128	0	128	0	0	0	0	0	0	0	0	0
5	Rural	5/R/04	2015-05-13	60	2	Chebesa	Chebesa	6	1	.	.	.	.	.	1	.	1	1	1	1	0	1	1	1	256	512	256	256	256	256	256	256	128	256	128	256	256	512	256	512	0	0	0	0	0	0	0	0	0
5	Rural	5/R/05	2015-05-13	27	2	Chebesa	Chebesa	1	1	.	.	.	1	.	.	.	1	1	0	0	0	0	.	.	0	0	0	0	0	0	0	0	0	0	0	0	0	0	0	0	0	0	0	0	0	0	0	0	0
5	Rural	5/R/06	2015-05-13	53	2	Chebesa	Chebesa	6	1	.	.	.	.	.	1	.	1	1	0	0	0	1	.	1	256	256	256	256	256	256	256	256	128	128	128	128	0	0	0	0	0	0	0	0	0	0	0	0	0
5	Rural	5/R/07	2015-05-13	63	1	Chebesa	Chebesa	1	1	.	.	.	1	.	.	.	1	0	0	0	0	1	.	1	0	0	0	0	0	0	0	0	0	0	0	0	0	0	0	0	0	0	0	0	0	0	0	0	0
5	Rural	5/R/08	2015-05-13	33	2	Chebesa	Chebesa	1	1	.	.	.	1	.	.	.	1	0	0	0	0	1	.	1	0	0	0	0	0	0	0	0	0	0	0	0	0	0	0	0	0	0	0	0	0	0	0	0	0
5	Rural	5/R/09	2015-05-13	51	2	Chebesa	Chebesa	1	1	.	.	.	.	.	1	.	1	0	1	1	0	1	1	1	0	0	0	0	0	0	0	0	0	0	0	0	0	0	0	0	0	0	0	0	0	0	0	0	0
5	Rural	5/R/10	2015-05-13	41	1	Chebesa	Chebesa	1	1	.	.	.	1	.	.	.	1	0	0	0	0	1	.	1	512	512	512	256	256	256	256	256	256	256	256	256	0	0	0	0	0	0	0	0	0	0	0	0	0
5	Rural	5/R/11	2015-05-13	23	1	Chebesa	Chebesa	1	1	.	.	.	.	.	1	.	1	0	0	0	0	1	.	1	0	0	0	0	0	0	0	0	0	0	0	0	0	0	0	0	0	0	0	0	0	0	0	0	0
5	Rural	5/R/12	2015-05-13	30	1	Chebesa	Chebesa	1	1	.	.	.	.	.	1	.	1	0	0	0	0	1	1	1	0	0	0	0	0	0	0	0	0	0	0	0	0	0	0	0	0	0	0	0	0	0	0	0	0
5	Rural	5/R/13	2015-05-13	21	1	Chebesa	Chebesa	1	1	.	.	.	1	.	1	.	1	0	0	0	0	1	1	1	0	0	0	0	0	0	0	0	0	0	0	0	0	0	0	0	0	0	0	0	0	0	0	0	0
5	Rural	5/R/14	2015-05-13	24	1	Chebesa	Chebesa	1	1	.	.	.	.	.	1	.	1	0	0	0	0	1	1	1	0	0	0	0	0	0	0	0	0	0	0	0	0	0	0	0	0	0	0	0	0	0	0	0	0
5	Rural	5/R/15	2015-05-13	25	1	Chebesa	Chebesa	1	1	.	.	.	.	.	1	.	1	0	0	0	0	1	1	1	0	0	0	0	0	0	0	0	0	0	0	0	0	0	0	0	0	0	0	0	0	0	0	0	0
5	Rural	5/R/16	2015-05-13	21	2	Chebesa	Chebesa	6	1	.	.	.	.	.	1	.	1	0	0	0	0	1	.	1	0	0	0	0	0	0	0	0	0	0	0	0	0	0	0	0	0	0	0	0	0	0	0	0	0
5	Rural	5/R/17	2015-05-13	26	1	Chebesa	Chebesa	1	1	.	.	.	1	.	.	.	1	0	0	0	0	1	.	1	0	0	0	0	0	0	0	0	0	0	0	0	0	0	0	0	0	0	0	0	0	0	0	0	0
5	Rural	5/R/18	2015-05-13	18	1	Chebesa	Chebesa	1	1	.	.	.	.	.	1	.	1	0	0	0	0	1	1	1	0	0	0	0	0	0	0	0	0	0	0	0	0	0	0	0	0	0	0	0	0	0	0	0	0
5	Rural	5/R/19	2015-05-13	20	1	Chebesa	Chebesa	1	1	.	.	.	.	.	1	.	1	0	0	0	0	1	1	1	0	0	0	0	0	0	0	0	0	0	0	0	0	0	0	0	0	0	0	0	0	0	0	0	0
5	Rural	5/R/20	2015-05-13	24	1	Chebesa	Chebesa	1	1	.	.	.	1	.	1	.	1	0	0	0	0	1	1	1	0	0	0	0	0	0	0	0	0	0	0	0	0	0	0	0	0	0	0	0	0	0	0	0	0
5	Rural	5/R/21	2015-05-13	18	1	Chebesa	Chebesa	1	1	.	.	.	1	.	1	.	1	0	0	0	0	1	1	1	0	0	0	0	0	0	0	0	0	0	0	0	0	0	0	0	0	0	0	0	0	0	0	0	0
5	Rural	5/R/22	2015-05-13	46	1	Chebesa	Chebesa	1	1	.	.	.	1	.	.	.	1	0	0	0	1	1	1	1	0	0	0	0	0	0	0	0	0	0	0	0	0	0	0	0	0	0	0	0	0	0	0	0	0
5	Rural	5/R/23	2015-05-13	20	1	Chebesa	Chebesa	1	1	.	.	.	1	.	1	.	1	0	0	0	0	1	1	1	0	0	0	0	0	0	0	0	0	0	0	0	0	0	0	0	0	0	0	0	0	0	0	0	0
5	Rural	5/R/24	2015-05-13	34	2	Chebesa	Chebesa	1	1	.	.	.	1	.	1	.	1	0	0	0	0	1	1	1	0	0	0	0	0	0	0	0	0	0	0	0	0	0	0	0	0	0	0	0	0	0	0	0	0
5	Rural	5/R/25	2015-05-13	22	2	Chebesa	Chebesa	1	1	.	.	.	1	.	.	.	1	0	0	0	0	1	1	1	0	0	0	0	0	0	0	0	0	0	0	0	0	0	0	0	0	0	0	0	0	0	0	0	0
5	Rural	5/R/26	2015-05-13	20	2	Chebesa	Chebesa	1	1	.	.	.	1	.	.	.	1	0	0	0	0	1	.	1	0	0	0	0	0	0	0	0	0	0	0	0	0	0	0	0	0	0	0	0	0	0	0	0	0
5	Rural	5/R/27	2015-05-13	14	2	Chebesa	Chebesa	1	1	.	.	.	1	.	1	.	1	0	0	0	0	1	1	1	0	0	0	0	0	0	0	0	0	0	0	0	0	0	0	0	0	0	0	0	0	0	0	0	0
5	Rural	5/R/28	2015-05-13	66	2	Chebesa	Chebesa	6	1	.	.	.	1	.	.	.	1	0	0	0	0	1	1	1	0	0	0	0	0	0	0	0	0	0	0	0	0	0	0	0	0	0	0	0	0	0	0	0	0
5	Rural	5/R/29	2015-05-13	49	2	Chebesa	Chebesa	1	1	.	.	.	.	.	.	.	1	0	0	0	0	1	.	1	0	0	0	0	0	0	0	0	0	0	0	0	0	0	0	0	0	0	0	0	0	0	0	0	0
5	Rural	5/R/30	2015-05-13	61	1	Chebesa	Chebesa	1	1	.	.	.	1	.	1	.	1	1	0	0	0	1	1	1	0	0	0	0	0	0	0	0	0	0	0	0	0	0	0	0	0	0	0	0	0	0	0	0	0
5	Rural	5/R/31	2015-05-13	62	2	Chebesa	Chebesa	1	1	.	.	.	1	.	1	.	1	1	1	1	0	1	.	1	0	0	0	0	0	0	0	0	0	0	0	0	0	0	0	0	0	0	0	0	0	0	0	0	0
5	Rural	5/R/32	2015-05-13	27	2	Chebesa	Chebesa	1	1	.	.	.	.	.	1	.	1	0	0	0	0	1	.	1	0	0	0	0	0	0	0	0	0	0	0	0	0	0	0	0	0	0	0	0	0	0	0	0	0
5	Rural	5/R/33	2015-05-13	24	1	Chebesa	Chebesa	1	1	.	.	.	1	.	1	.	1	0	0	0	0	1	.	1	0	0	0	0	0	0	0	0	0	0	0	0	0	0	0	0	0	0	0	0	0	0	0	0	0
5	Rural	5/R/34	2015-05-13	30	1	Chebesa	Chebesa	3	1	.	.	.	1	.	1	.	1	0	0	0	0	1	.	1	0	0	0	0	0	0	0	0	0	0	0	0	0	0	0	0	0	0	0	0	0	0	0	0	0
5	Rural	5/R/35	2015-05-13	68	1	Chebesa	Chebesa	1	1	.	.	.	.	.	.	.	1	0	.	0	0	1	.	1	256	256	256	256	256	256	256	256	128	128	128	128	0	0	0	0	0	0	0	0	0	0	0	0	0
5	Rural	5/R/36	2015-05-13	36	1	Chebesa	Chebesa	1	1	.	.	.	1	.	.	.	1	0	0	0	0	1	1	1	0	0	0	0	0	0	0	0	0	0	0	0	0	0	0	0	0	0	0	0	0	0	0	0	0
5	Rural	5/R/37	2015-05-13	80	1	Chebesa	Chebesa	1	1	.	.	.	1	.	.	.	1	0	0	0	0	1	.	1	0	0	0	0	0	0	0	0	0	0	0	0	0	0	0	0	0	0	0	0	0	0	0	0	0
5	Rural	5/R/38	2015-05-13	30	2	Chebesa	Chebesa	1	1	.	.	.	1	.	1	.	1	0	0	0	0	1	.	1	0	0	0	0	0	0	0	0	0	0	0	0	0	0	0	0	0	0	0	0	0	0	0	0	0
5	Rural	5/R/39	2015-05-13	54	2	Chebesa	Chebesa	1	0	.	.	.	.	.	.	.	0	0	0	0	0	1	1	.	0	0	0	0	0	0	0	0	0	0	0	0	0	0	0	0	0	0	0	0	0	0	0	0	0
5	Rural	5/R/40	2015-05-13	26	2	Chebesa	Chebesa	1	1	.	.	.	1	.	1	.	1	0	0	0	0	1	.	1	0	0	0	0	0	0	0	0	0	0	0	0	0	0	0	0	0	0	0	0	0	0	0	0	100
5	Rural	5/R/41	2015-05-13	37	2	Chebesa	Chebesa	1	1	.	.	.	.	.	1	.	1	0	0	0	0	1	.	1	0	256	0	256	0	256	0	128	0	128	0	128	0	0	0	0	0	0	0	0	0	0	0	0	50
5	Rural	5/R/42	2015-05-13	36	2	Chebesa	Chebesa	1	1	.	.	.	1	.	1	.	1	0	0	0	0	1	1	1	0	0	0	0	0	0	0	0	0	0	0	0	0	0	0	0	0	0	0	0	0	0	0	0	0
5	Rural	5/R/43	2015-05-13	29	2	Chebesa	Chebesa	1	1	.	.	.	1	.	1	.	1	0	0	0	0	1	1	1	0	0	0	0	0	0	0	0	0	0	0	0	0	0	0	0	0	0	0	0	0	0	0	0	0
5	Rural	5/R/44	2015-05-13	32	2	Chebesa	Chebesa	1	1	.	.	.	1	.	1	.	1	0	0	0	0	1	1	1	0	0	0	0	0	0	0	0	0	0	0	0	0	0	0	0	0	0	0	0	0	0	0	0	0
5	Rural	5/R/45	2015-05-13	16	2	Chebesa	Chebesa	1	1	.	.	.	.	.	1	.	1	0	0	0	0	1	1	1	0	0	0	0	0	0	0	0	0	0	0	0	0	0	0	0	0	0	0	0	0	0	0	0	0
5	Rural	5/R/46	2015-05-13	16	2	Chebesa	Chebesa	1	1	.	.	.	.	.	1	.	1	1	0	0	0	1	1	1	0	0	0	0	0	0	0	0	0	0	0	0	0	0	0	0	0	0	0	0	0	0	0	0	0
5	Rural	5/R/47	2015-05-13	28	1	Chebesa	Chebesa	1	1	.	.	.	.	.	.	.	0	0	0	0	0	1	1	1	0	256	0	256	0	256	0	256	0	256	0	256	0	0	0	0	0	0	0	0	0	0	0	0	0
5	Rural	5/R/48	2015-05-13	60	2	Gangyul	Gangyul	2	1	.	.	.	.	.	1	.	1	1	1	1	1	1	1	.	0	0	0	0	0	0	0	0	0	0	0	0	0	0	0	0	0	0	0	0	0	0	0	0	0
5	Rural	5/R/49	2015-05-13	33	2	Gangyul	Gangyul	2	1	.	.	.	.	.	1	.	1	0	1	1	0	1	.	1	0	0	0	0	0	0	0	0	0	0	0	0	0	0	0	0	0	0	0	0	0	0	0	0	0
5	Rural	5/R/50	2015-05-13	98	2	Gangyul	Gangyul	1	1	.	.	.	.	.	.	.	1	1	1	1	1	0	.	.	0	0	0	0	0	0	0	0	0	0	0	0	0	0	0	0	0	0	0	0	0	0	0	0	0
5	Rural	5/R/51	2015-05-13	78	1	Gangyul	Gangyul	2	1	.	.	.	.	.	1	.	1	0	0	0	1	0	.	.	0	0	0	0	0	0	0	0	0	0	0	0	0	0	0	0	128	128	0	0	0	0	0	0	0
5	Rural	5/R/52	2015-05-13	64	2	Gangyul	Gangyul	1	1	.	.	.	.	.	1	.	1	1	1	0	0	1	.	1	0	0	0	0	0	0	0	0	0	0	0	0	0	0	0	0	0	0	0	0	0	0	0	0	0
5	Rural	5/R/53	2015-05-13	67	1	Gangyul	Gangyul	2	1	.	.	.	.	.	1	.	1	0	1	0	0	1	.	.	0	0	0	0	0	0	0	0	0	0	0	0	0	0	0	0	0	0	0	0	0	0	0	0	0
5	Rural	5/R/54	2015-05-13	70	2	Gangyul	Gangyul	2	1	.	.	.	.	.	1	.	1	0	0	0	0	1	.	1	0	0	0	0	0	0	0	0	0	0	0	0	0	0	0	0	0	0	0	0	0	0	0	0	0
5	Rural	5/R/55	2015-05-13	74	1	Gangyul	Gangyul	2	1	.	.	.	.	.	1	.	1	0	0	0	0	0	.	.	0	0	0	0	0	0	0	0	0	0	0	0	0	0	0	0	0	0	0	0	0	0	0	0	0
5	Rural	5/R/56	2015-05-13	30	2	Gangyul	Gangyul	2	1	.	.	.	.	.	1	.	1	0	1	0	1	1	.	1	0	0	0	0	0	0	0	0	0	0	0	0	0	0	0	0	0	0	0	0	0	0	0	0	0
5	Rural	5/R/57	2015-05-13	46	2	Gangyul	Gangyul	2	1	.	.	.	.	.	1	.	1	0	1	0	0	0	.	.	0	0	0	0	0	0	0	0	0	0	0	0	0	0	0	0	0	0	0	0	0	0	0	0	100
5	Rural	5/R/58	2015-05-13	29	2	Gangyul	Gangyul	2	1	.	.	.	.	.	1	.	1	0	1	0	1	1	1	1	0	0	0	0	0	0	0	0	0	0	0	0	0	0	0	0	0	0	0	0	0	0	0	0	0
5	Rural	5/R/59	2015-05-13	26	2	Gangyul	Gangyul	2	1	.	.	.	.	.	1	.	1	0	0	0	0	1	.	1	0	0	0	0	0	0	0	0	0	0	0	0	0	0	0	0	0	0	0	0	0	0	0	0	0
5	Rural	5/R/60	2015-05-13	42	1	Gangyul	Gangyul	2	1	.	.	.	.	.	1	.	1	0	0	0	0	0	.	.	0	0	0	0	0	0	0	0	0	0	0	0	0	0	0	0	0	0	0	0	0	0	0	0	0
5	Rural	5/R/61	2015-05-13	48	1	Gangyul	Gangyul	2	1	.	.	.	.	.	1	.	1	0	1	0	0	0	.	.	0	0	0	0	0	0	0	0	0	0	0	0	0	0	0	0	0	0	0	0	0	0	0	0	0
5	Rural	5/R/62	2015-05-13	30	1	Gangyul	Gangyul	2	1	.	.	.	.	.	1	.	1	0	0	0	1	1	.	1	0	0	0	0	0	0	0	0	0	0	0	0	0	0	0	0	0	0	0	0	0	0	0	0	0
5	Rural	5/R/63	2015-05-13	37	2	Gangyul	Gangyul	2	1	.	.	.	.	.	1	.	1	1	0	0	0	1	.	1	0	0	0	0	0	0	0	0	0	0	0	0	0	0	0	0	0	0	0	0	0	0	0	0	0
5	Rural	5/R/64	2015-05-13	43	2	Gangyul	Gangyul	2	1	.	.	.	.	.	1	.	1	0	0	0	1	1	.	1	0	0	0	0	0	0	0	0	0	0	0	0	0	0	0	0	0	0	0	0	0	0	0	0	0
5	Rural	5/R/65	2015-05-13	46	2	Gangyul	Gangyul	6	1	.	.	.	.	.	1	.	1	1	1	0	0	1	.	1	0	0	0	0	0	0	0	0	0	0	0	0	0	0	0	0	0	0	0	0	0	0	0	0	0
5	Rural	5/R/66	2015-05-13	25	2	Gangyul	Gangyul	1	1	.	.	.	.	.	1	.	1	0	0	0	0	1	.	1	0	0	0	0	0	0	0	0	0	0	0	0	0	0	0	0	0	0	0	0	0	0	0	0	0
5	Rural	5/R/67	2015-05-13	82	2	Gangyul	Gangyul	1	1	.	.	.	.	.	1	.	1	0	0	0	0	0	.	.	0	0	0	0	0	0	0	0	0	0	0	0	0	0	0	0	0	0	0	0	0	0	0	0	0
5	Rural	5/R/68	2015-05-13	49	1	Gangyul	Kabesa, Tpu	2	1	.	.	.	.	.	1	.	1	0	0	0	0	1	.	1	512	256	256	256	256	256	256	256	128	128	128	128	0	0	0	0	0	0	0	0	0	0	0	0	0
5	Rural	5/R/69	2015-05-13	38	1	Gangyul	Gangyul	3	0	.	.	.	.	.	.	.	0	0	0	0	0	0	.	.	0	0	0	0	0	0	0	0	0	0	0	0	0	0	0	0	256	0	256	0	128	0	128	0	0
5	Rural	5/R/70	2015-05-13	45	1	Gangyul	Gangyul	3	0	.	.	.	.	.	.	.	0	1	0	0	0	1	.	1	0	0	0	0	0	0	0	0	0	0	0	0	0	0	0	0	0	0	0	0	0	0	0	0	0
5	Rural	5/R/71	2015-05-13	48	1	Gangyul	Gangyul	2	1	.	.	.	.	.	1	.	1	1	0	0	0	1	.	1	0	0	0	0	0	0	0	0	0	0	0	0	0	0	0	0	0	0	0	0	0	0	0	0	0
5	Rural	5/R/72	2015-05-13	47	1	Gangyul	Gangyul	3	0	.	.	.	.	.	.	.	0	0	0	0	0	1	.	1	0	0	0	0	0	0	0	0	0	0	0	0	0	0	0	0	0	0	0	0	0	0	0	0	0
5	Rural	5/R/73	2015-05-13	26	1	Gangyul	Gangyul	2	1	.	.	.	.	.	1	.	1	0	0	0	1	1	.	1	0	0	0	0	0	0	0	0	0	0	0	0	0	0	0	0	0	0	0	0	0	0	0	0	0
5	Rural	5/R/74	2015-05-13	19	1	Gangyul	Gangyul	2	1	.	.	.	.	.	1	.	1	0	0	0	0	1	.	1	0	0	0	0	0	0	0	0	0	0	0	0	0	0	0	0	0	0	0	0	0	0	0	0	0
5	Rural	5/R/75	2015-05-13	52	2	Gangyul	Gangyul	2	1	.	.	.	.	.	1	.	1	0	0	0	0	1	.	1	128	128	128	128	128	128	128	128	128	128	128	128	0	0	0	0	0	0	0	0	0	0	0	0	0
5	Rural	5/R/76	2015-05-13	26	2	Gangyul	Gangyul	2	1	.	.	.	.	.	1	.	1	0	1	0	0	1	1	1	0	0	0	0	0	0	0	0	0	0	0	0	0	0	0	0	0	0	0	0	0	0	0	0	0
5	Urban	5/U/01	2015-02-15	56	2	Thimphu	Trongsa	6	0	.	.	.	.	.	.	.	1	.	0	0	0	0	.	.	0	0	0	0	0	0	0	0	0	0	0	0	0	0	0	0	0	0	0	0	0	0	0	0	0
5	Urban	5/U/02	2015-02-15	35	2	Thimphu	Thimphu	3	0	.	.	.	.	.	.	.	0	0	0	0	0	1	.	1	0	0	0	0	0	0	0	0	0	0	0	0	0	0	0	0	0	0	0	0	0	0	0	0	0
5	Urban	5/U/03	2015-02-15	38	2	Thimphu	Tsirang	6	0	.	.	.	.	.	.	.	0	0	0	0	0	1	.	1	0	0	0	0	0	0	0	0	0	0	0	0	0	0	0	0	0	0	0	0	0	0	0	0	0
5	Urban	5/U/04	2015-02-15	52	1	Thimphu	Tsirang	1	1	1	.	.	.	.	.	.	1	.	0	0	0	1	.	1	0	0	0	0	0	0	0	0	0	0	0	0	0	0	0	0	0	0	0	0	0	0	0	0	0
5	Urban	5/U/05	2015-02-15	28	1	Thimphu	Thimphu	3	0	.	.	.	.	.	.	.	0	0	0	0	0	0	.	.	0	0	0	0	0	0	0	0	0	0	0	0	0	0	0	0	0	0	0	0	0	0	0	0	0
5	Urban	5/U/06	2015-02-15	35	2	Thimphu	Thimphu	6	0	.	.	.	.	.	.	.	1	.	0	0	0	0	.	.	0	0	0	0	0	0	0	0	0	0	0	0	0	0	0	0	0	0	0	0	0	0	0	0	0
5	Urban	5/U/07	2015-02-15	50	2	Thimphu	Paro	6	0	.	.	.	.	.	.	.	1	0	0	0	0	0	.	.	512	256	256	256	256	256	512	256	256	256	0	0	0	0	0	0	0	0	0	0	0	0	0	0	0
5	Urban	5/U/08	2015-02-15	30	2	Thimphu	Thimphu	3	0	.	.	.	.	.	.	.	0	0	0	0	0	0	.	.	0	256		256	0	256	0	256	0	256	0	256	0	0	0	0	512	0	512	0	256	0	0	0	0
5	Urban	5/U/09	2015-02-15	42	1	Thimphu	Trashigang	7	0	.	.	.	.	.	.	.	0	0	0	0	0	1	1	.	0	0	0	0	0	0	0	0	0	0	0	0	0	0	0	0	0	0	0	0	0	0	0	0	0
5	Urban	5/U/10	2015-02-15	25	2	Thimphu	Punakha	3	0	.	.	.	.	.	.	.	1	0	0	0	0	0	.	.	0	0	0	0	0	0	0	0	0	0	0	0	0	0	0	0	0	0	0	0	0	0	0	0	0
5	Urban	5/U/11	2015-02-15	50	1	Thimphu	Thimphu	7	0	.	.	.	.	.	.	.	1	.	0	0	0	1	.	1	128	128	128	128	128	128	128	128	128	128	128	128	512	256	512	256	0	0	0	0	0	0	0	0	100
5	Urban	5/U/12	2015-02-15	35	2	Thimphu	Thimphu	3	0	.	.	.	.	.	.	.	1	0	0	0	0	0	.	.	0	0	0	0	0	0	0	0	0	0	0	0	0	0	0	0	0	0	0	0	0	0	0	0	0
5	Urban	5/U/13	2015-02-15	40	2	Thimphu	Thimphu	7	0	.	.	.	.	.	.	.	0	.	0	0	0	1	1	.	0	0	0	0	0	0	0	0	0	0	0	0	0	0	0	0	0	0	0	0	0	0	0	0	0
5	Urban	5/U/14	2015-02-15	46	2	Thimphu	Zhemgang	3	0	.	.	.	.	.	.	.	0	.	0	0	0	0	.	.	0	0	0	0	0	0	0	0	0	0	0	0	0	0	0	0	0	0	0	0	0	0	0	0	0
5	Urban	5/U/15	2015-02-15	32	1	Thimphu	Bumthang	7	0	.	.	.	.	.	.	.	0	.	0	0	0	0	.	.	0	0	0	0	0	0	0	0	0	0	0	0	0	0	0	0	0	0	0	0	0	0	0	0	0
5	Urban	5/U/16	2015-02-15	60	1	Thimphu	Thimphu	1	0	.	.	.	.	.	.	.	0	.	0	0	0	0	.	.	0	0	0	0	0	0	0	0	0	0	0	0	0	0	0	0	1024	0	1024	0	512	0	0	0	0
5	Urban	5/U/17	2015-02-15	25	2	Thimphu	Paro	7	0	.	.	.	.	.	.	.	1	0	0	0	0	0	.	.	0	0	0	0	0	0	0	0	0	0	0	0	256	128	256	128	0	0	0	0	0	0	0	0	0
5	Urban	5/U/18	2015-02-15	35	1	Thimphu	Trongsa	3	0	.	.	.	.	.	.	.	0	.	0	0	0	1	1	.	0	0	0	0	0	0	0	0	0	0	0	0	0	0	0	0	0	0	0	0	0	0	0	0	0
5	Urban	5/U/19	2015-02-15	42	1	Thimphu	Thimphu	7	0	.	.	.	.	.	.	.	0	0	0	.	0	0	.	.	0	0	0	0	0	0	0	0	0	0	0	0	0	0	0	0	0	0	0	0	0	0	0	0	0
5	Urban	5/U/20	2015-02-15	30	1	Thimphu	Punakha	7	0	.	.	.	.	.	.	.	0	.	0	0	0	0	.	.	0	0	0	0	0	0	0	0	0	0	0	0	0	0	0	0	0	0	0	0	0	0	0	0	0
5	Urban	5/U/21	2015-02-15	20	2	Thimphu	Thimphu	5	0	.	.	.	.	.	.	.	0	0	0	0	0	0	.	.	0	0	0	0	0	0	0	0	0	0	0	0	0	0	0	0	0	0	0	0	0	0	0	0	0
5	Urban	5/U/22	2015-02-15	22	2	Thimphu	Thimphu	5	0	.	.	.	.	.	.	.	0	.	0	0	0	0	.	.	0	0	0	0	0	0	0	0	0	0	0	0	0	0	0	0	0	0	0	0	0	0	0	0	0
5	Urban	5/U/23	2015-02-15	22	2	Thimphu	Thimphu	5	0	.	.	.	.	.	.	.	0	.	0	0	0	0	.	.	0	0	0	0	0	0	0	0	0	0	0	0	0	0	0	0	0	0	0	0	0	0	0	0	0
5	Urban	5/U/24	2015-02-15	40	1	Thimphu	Thimphu	1	0	.	.	.	.	.	.	.	0	.	0	0	0	0	.	.	0	0	0	0	0	0	0	0	0	0	0	0	0	0	0	0	0	0	0	0	0	0	0	0	0
5	Urban	5/U/25	2015-02-15	70	1	Thimphu	Phuentsholing	1	0	.	.	.	.	.	.	.	0	0	0	0	0	1	1	.	0	0	0	0	0	0	0	0	0	0	0	0	0	0	0	0	0	0	0	0	0	0	0	0	0
5	Urban	5/U/26	2015-02-15	48	1	Thimphu	Chukha	3	0	.	.	.	.	.	.	.	0	0	0	0	0	1	1	.	0	0	0	0	0	0	0	0	0	0	0	0	0	0	0	0	0	0	0	0	0	0	0	0	0
5	Urban	5/U/27	2015-02-15	50	1	Thimphu	Gedu	1	1	1	.	1	.	.	.	.	1	0	0	0	0	0	.	.	512	512	512	512	256	256	256	256	256	256	0	0	0	0	0	0	1024	0	1024	0	512	0	0	0	0
5	Urban	5/U/28	2015-02-15	35	2	Thimphu	Trongsa	3	0	.	.	.	.	.	.	.	0	0	0	0	0	0	.	.	0	0	0	0	0	0	0	0	0	0	0	0	0	0	0	0	0	0	0	0	0	0	0	0	0
5	Urban	5/U/29	2015-02-15	48	1	Thimphu	Mongar	3	0	.	.	.	.	.	.	.	0	0	0	0	0	0	.	.	0	0	0	0	0	0	0	0	0	0	0	0	0	0	0	0	0	0	0	0	0	0	0	0	0
5	Urban	5/U/30	2015-02-15	52	2	Thimphu	Trashigang	3	0	.	.	.	.	.	.	.	0	0	0	0	0	0	.	.	0	0	0	0	0	0	0	0	0	0	0	0	0	0	0	0	0	0	0	0	0	0	0	0	0
5	Urban	5/U/31	2015-02-15	35	1	Thimphu	Gedu	6	1	.	.	1	.	.	.	.	1	1	1	0	0	0	.	.	0	0	0	0	0	0	0	0	0	0	0	0	0	0	0	0	256	0	256	0	256	0	0	0	0
5	Urban	5/U/32	2015-02-15	20	2	Thimphu	Chukha	7	0	.	.	.	.	.	.	.	0	0	0	0	0	1	1	1	0	0	0	0	0	0	0	0	0	0	0	0	0	0	0	0	0	0	0	0	0	0	0	0	0
6	Rural	6/R/01	2015-03-19	21	1	Rangjung	Tsirang	7	0	.	.	.	.	.	.	.	0	1	0	0	0	1	1	1	0	0	0	0	0	0	0	0	0	0	0	0	0	0	0	0	0	0	0	0	0	0	0	0	0
6	Rural	6/R/02	2015-03-19	34	1	Rangjung	Trashigang	3	0	.	.	.	.	.	.	.	0	1	0	0	0	0	.	.	0	0	0	0	0	0	0	0	0	0	0	0	0	0	0	0	0	0	0	0	0	0	0	0	0
6	Rural	6/R/03	2015-03-19	36	2	Rangjung	Bidung	6	1	.	.	.	.	.	.	.	1	1	0	0	0	0	.	.	0	0	0	0	0	0	0	0	0	0	0	0	0	0	0	0	0	0	0	0	0	0	0	0	0
6	Rural	6/R/04	2015-03-19	70	2	Rangjung	Bidung	7	0	.	.	.	.	.	.	.	1	0	0	0	0	0	.	.	0	0	0	0	0	0	0	0	0	0	0	0	0	0	0	0	256	128	0	0	0	0	0	0	0
6	Rural	6/R/05	2015-03-19	27	2	Rangjung	Trashigang	7	0	.	.	.	.	.	.	.	0	0	0	0	0	0	.	.	0	0	0	0	0	0	0	0	0	0	0	0	0	0	0	0	0	0	0	0	0	0	0	0	0
6	Rural	6/R/06	2015-03-19	73	2	Rangjung	Radhi	7	0	.	.	.	.	.	.	.	0	0	0	0	0	0	.	.	256	512	256	512	256	256	256	256	256	256	0	0	0	0	0	0	0	0	0	0	0	0	0	0	0
6	Rural	6/R/07	2015-03-19	44	2	Rangjung	Rangjung	6	0	.	.	.	.	.	.	.	0	0	0	0	0	0	.	.	0	1024	0	1024	0	1024	0	512	0	512	0	0	0	0	0	0	1024	0	128	0	128	0	0	0	0
6	Rural	6/R/08	2015-03-19	52	2	Rangjung	Rangjung	3	0	.	.	.	.	.	.	.	0	0	0	0	0	0	.	.	0	0	0	0	0	0	0	0	0	0	0	0	0	0	0	0	0	0	0	0	0	0	0	0	0
6	Rural	6/R/09	2015-03-19	13	1	Rangjung	Rangjung	5	0	.	.	.	.	.	.	.	0	0	0	0	0	0	.	.	0	0	0	0	0	0	0	0	0	0	0	0	0	0	0	0	0	0	0	0	0	0	0	0	0
6	Rural	6/R/10	2015-03-19	49	2	Rangjung	Radhi	1	0	.	.	.	.	.	.	.	0	0	0	0	0	1	.	1	0	512	0	512	0	256	0	256	0	256	0	0	0	0	0	0	0	0	0	0	0	0	0	0	0
6	Rural	6/R/11	2015-03-19	65	2	Changmey	Changmey	1	0	.	.	.	.	.	.	.	0	0	0	0	0	0	.	.	0	0	0	0	0	0	0	0	0	0	0	0	0	0	0	0	0	0	0	0	0	0	0	0	0
6	Rural	6/R/12	2015-03-19	67	2	Changmey	Changmey	1	0	.	.	.	.	.	.	.	0	0	0	0	0	0	.	.	0	0	0	0	0	0	0	0	0	0	0	0	0	0	0	0	0	0	0	0	0	0	0	0	0
6	Rural	6/R/13	2015-03-19	15	1	Changmey	Changmey	5	0	.	.	.	.	.	.	.	0	0	0	0	0	0	.	.	0	0	0	0	0	0	0	0	0	0	0	0	0	0	0	0	0	0	0	0	0	0	0	0	0
6	Rural	6/R/14	2015-03-19	17	2	Changmey	Changmey	5	0	.	.	.	.	.	.	.	0	0	0	0	0	0	.	.	0	0	0	0	0	0	0	0	0	0	0	0	0	0	0	0	0	0	0	0	0	0	0	0	0
6	Rural	6/R/15	2015-03-19	32	2	Changmey	Changmey	6	0	.	.	.	.	.	.	.	0	0	0	0	0	1	1	1	512	256	512	256	256	256	256	256	256	256	0	0	0	0	0	0	0	0	0	0	0	0	0	0	0
6	Rural	6/R/16	2015-03-19	45	2	Rangjung	Radhi	1	0	.	.	.	.	.	.	.	0	0	0	0	0	0	.	.	256	256	256	128	256	128	256	128	256	128	0	128	256	128	256	128	256	0	512	0	128	0	0	0	0
6	Rural	6/R/17	2015-03-19	71	1	Changmey	Changmey	1	1	1	.	.	.	.	.	.	1	1	0	0	0	1	1	.	0	0	0	0	0	0	0	0	0	0	0	0	0	0	0	0	0	0	0	0	0	0	0	0	0
6	Rural	6/R/18	2015-03-19	40	2	Khaktey	Khaktey	1	0	.	.	.	.	.	.	.	0	0	0	0	0	0	.	.	128	256	128	256	128	256	128	256	128	128	0	0	256	128	256	128	0	0	0	0	0	0	0	0	0
6	Rural	6/R/19	2015-03-19	40	1	Dramang	Dramang	1	0	.	.	.	.	.	.	.	1	0	0	0	0	1	.	1	0	0	0	0	0	0	0	0	0	0	0	0	0	0	0	0	512	128	2048	128	1024	128	0	0	0
6	Rural	6/R/20	2015-03-19	35	1	Changmey	Changmey	1	0	.	.	.	.	.	.	.	1	0	0	0	0	1	1	.	0	0	0	0	0	0	0	0	0	0	0	0	0	0	0	0	1024	128	0	0	0	0	0	0	0
6	Rural	6/R/21	2015-03-19	45	2	Rangjung	Bidung	1	0	.	.	.	.	.	.	.	1	0	0	0	0	0	.	.	0	0	0	0	0	0	0	0	0	0	0	0	0	0	0	0	0	0	0	0	0	0	0	0	0
6	Rural	6/R/22	2015-03-19	25	1	Rangjung	Trashigang	1	0	.	.	.	.	.	.	.	0	0	0	0	0	0	.	.	0	0	0	0	0	0	0	0	0	0	0	0	0	0	0	0	0	0	0	0	0	0	0	0	0
6	Rural	6/R/23	2015-03-19	34	2	Rangjung	Radhi	6	0	.	.	.	.	.	.	.	0	0	0	0	0	0	.	.	0	0	0	0	0	0	0	0	0	0	0	0	0	0	0	0	0	0	0	0	0	0	0	0	0
6	Rural	6/R/24	2015-03-19	71	1	Dramang	Dramang	1	1	1	.	.	.	.	.	.	1	1	0	0	0	1	1	.	0	512	0	512	0	512	0	256	0	256	0	0	0	0	0	0	0	0	0	0	0	0	0	0	0
6	Rural	6/R/25	2015-03-19	36	2	Changmey	Changmey	6	1	.	.	.	.	.	.	.	1	0	0	0	0	1	.	1	0	0	0	0	0	0	0	0	0	0	0	0	0	0	0	0	0	0	0	0	0	0	0	0	0
6	Rural	6/R/26	2015-03-19	44	1	Changmey	Changmey	3	0	.	.	.	.	.	.	.	0	0	0	0	0	1	.	1	0	0	0	0	0	0	0	0	0	0	0	0	0	0	0	0	0	0	0	0	0	0	0	0	0
6	Rural	6/R/27	2015-03-19	24	2	Changmey	Changmey	6	1	.	.	.	.	.	.	.	1	0	0	0	0	1	.	1	128	256	128	256	128	256	128	256	128	128	0	0	512	256	512	256	0	0	0	0	0	0	0	0	0
6	Rural	6/R/28	2015-03-19	48	2	Thangrong	Thangrong	1	1	.	.	.	.	.	.	.	1	0	0	0	0	1	.	1	0	0	0	0	0	0	0	0	0	0	0	0	0	0	0	0	0	0	0	0	0	0	0	0	0
6	Rural	6/R/29	2015-03-19	14	2	Changmey	Changmey	5	0	.	.	.	.	.	.	.	0	0	0	0	0	1	.	1	0	0	0	0	0	0	0	0	0	0	0	0	0	0	0	0	0	0	0	0	0	0	0	0	0
6	Rural	6/R/30	2015-03-19	38	1	Rangjung	Rangjung	1	1	1	.	.	.	.	.	.	1	0	0	0	0	0	.	.	256	0	256	0	256	0	256	0	256	0	256	0	0	0	0	0	0	0	0	0	0	0	0	0	0
6	Rural	6/R/31	2015-03-19	24	2	Rangjung	Rangjung	3	0	.	.	.	.	.	.	.	0	0	0	0	0	0	.	.	0	0	0	0	0	0	0	0	0	0	0	0	0	0	0	0	0	0	0	0	0	0	0	0	0
6	Rural	6/R/32	2015-03-19	24	2	Rangjung	Kanglung	1	0	.	.	.	.	.	.	.	1	0	0	0	0	1	1	1	0	0	0	0	0	0	0	0	0	0	0	0	0	0	0	0	0	0	0	0	0	0	0	0	0
6	Rural	6/R/33	2015-03-19	60	2	Rangjung	Rangjung	6	0	.	.	.	.	.	.	.	0	0	0	0	0	1	.	1	0	0	0	0	0	0	0	0	0	0	0	0	0	0	0	0	2048	128	128	0	128	0	128	0	0
6	Rural	6/R/34	2015-03-19	31	2	Rangjung	Pemagatshel	6	0	.	.	.	.	.	.	.	0	0	0	0	0	0	.	.	0	512	0	512	0	512	0	256	0	256	0	0	0	0	0	0	0	0	0	0	0	0	0	0	0
6	Rural	6/R/35	2015-03-19	32	2	Rangjung	Rangjung	1	0	.	.	.	.	.	.	.	1	0	0	0	0	1	1	.	0	0	0	0	0	0	0	0	0	0	0	0	0	0	0	0	0	0	0	0	0	0	0	0	0
6	Rural	6/R/36	2015-03-19	28	2	Rangjung	Rangjung	6	1	1	.	.	.	.	.	.	1	0	0	0	0	1	.	1	0	0	0	0	0	0	0	0	0	0	0	0	0	0	0	0	0	0	0	0	0	0	0	0	0
6	Rural	6/R/37	2015-03-19	17	2	Rangjung	Rangjung	7	1	.	.	.	.	.	.	.	1	0	0	0	0	1	.	1	0	0	0	0	0	0	0	0	0	0	0	0	0	0	0	0	0	0	0	0	0	0	0	0	0
6	Rural	6/R/38	2015-03-19	29	2	Rangjung	R	6	1	.	.	.	.	.	.	.	0	0	0	0	0	0	.	.	0	0	0	0	0	0	0	0	0	0	0	0	0	0	0	0	0	0	0	0	0	0	0	0	0
6	Rural	6/R/39	2015-03-22	44	2	Changmey	Changmey	1	1	.	.	.	.	.	.	.	1	0	0	0	0	1	.	1	0	0	0	0	0	0	0	0	0	0	0	0	0	0	0	0	0	0	0	0	0	0	0	0	0
6	Rural	6/R/40	2015-03-22	21	1	Changmey	Wamrong	1	1	.	.	.	.	.	.	.	1	0	1	0	0	1	1	1	0	0	0	0	0	0	0	0	0	0	0	0	0	0	0	0	0	0	0	0	0	0	0	0	0
6	Rural	6/R/41	2015-03-22	34	1	Changmey	Changmey	1	1	.	.	.	.	.	.	.	1	0	0	0	0	0	.	.	512	128	512	128	512	128	256	128	256	128	0	0	0	0	0	0	0	0	0	0	0	0	0	0	0
6	Rural	6/R/42	2015-03-22	51	1	Changmey	Changmey	1	1	.	.	.	.	.	.	.	1	0	0	0	0	0	.	.	256	256	256	256	256	256	256	256	256	256	0	0	0	0	0	0	1024	0	512	0	512	0	512	0	0
6	Rural	6/R/43	2015-03-22	22	2	Changmey	Changmey	6	1	.	.	.	.	.	.	.	1	0	0	0	0	0	.	.	0	0	0	0	0	0	0	0	0	0	0	0	0	0	0	0	0	0	0	0	0	0	0	0	0
6	Rural	6/R/44	2015-03-22	26	2	Changmey	Changmey	6	1	.	.	.	.	.	.	.	1	0	0	0	0	0	.	.	0	0	0	0	0	0	0	0	0	0	0	0	0	0	0	0	0	0	0	0	0	0	0	0	0
6	Rural	6/R/45	2015-03-22	24	1	Changmey	Changmey	1	1	.	.	.	.	.	.	.	1	0	0	0	0	1	1	.	0	0	0	0	0	0	0	0	0	0	0	0	0	0	0	0	0	0	0	0	0	0	0	0	0
6	Rural	6/R/46	2015-03-22	26	2	Changmey	Changmey	6	1	.	.	.	.	.	.	.	1	0	0	0	0	0	.	.	128	512	128	256	128	256	128	256	128	256	0	0	0	0	0	0	0	0	0	0	0	0	0	0	0
6	Rural	6/R/47	2015-03-22	63	2	Changmey	Changmey	6	1	.	.	.	.	.	.	.	1	0	0	0	0	0	.	.	0	0	0	0	0	0	0	0	0	0	0	0	0	0	0	0	0	0	0	0	0	0	0	0	0
6	Rural	6/R/48	2015-03-22	55	2	Changmey	Changmey	6	1	.	.	.	.	.	.	.	1	0	0	0	0	0	.	.	0	0	0	0	0	0	0	0	0	0	0	0	0	0	0	0	0	0	0	0	0	0	0	0	0
6	Rural	6/R/49	2015-03-22	69	1	Changmey	Changmey	1	1	.	.	.	.	.	.	.	1	0	0	0	0	0	.	.	0	0	0	0	0	0	0	0	0	0	0	0	0	0	0	0	0	0	0	0	0	0	0	0	0
6	Rural	6/R/50	2015-03-22	50	1	Changmey	Changmey	1	1	.	.	.	.	.	.	.	1	0	0	0	0	0	.	.	0	0	0	0	0	0	0	0	0	0	0	0	0	0	0	0	0	0	0	0	0	0	0	0	0
6	Rural	6/R/51	2015-03-22	38	2	Changmey	Changmey	6	1	.	.	.	.	.	.	.	1	0	0	0	0	0	.	.	0	0	0	0	0	0	0	0	0	0	0	0	0	0	0	0	512	0	256	0	256	0	0	0	0
6	Rural	6/R/52	2015-03-22	56	2	Changmey	Changmey	6	1	.	.	.	.	.	.	.	1	0	0	0	0	1	1	.	0	0	0	0	0	0	0	0	0	0	0	0	0	0	0	0	256	0	128	0	0	0	0	0	0
6	Rural	6/R/53	2015-03-22	50	1	Changmey	Changmey	1	1	.	.	.	.	.	.	.	1	0	0	0	0	0	.	.	128	256	128	256	128	256	128	256	128	256	0	0	1024	256	1024	256	512	0	0	0	0	0	0	0	0
6	Rural	6/R/54	2015-03-22	49	1	Changmey	Changmey	1	1	.	.	.	.	.	.	.	0	0	0	0	0	0	.	.	128	512	128	512	128	512	128	512	128	512	0	0	0	0	0	0	256	256	0	0	0	0	0	0	0
6	Rural	6/R/55	2015-03-22	22	1	Changmey	Changmey	1	1	.	.	.	.	.	.	.	0	0	0	0	0	1	.	1	0	512	0	512	0	512	0	512	0	256	0	0	0	0	0	0	0	0	0	0	0	0	0	0	0
6	Rural	6/R/56	2015-03-22	44	2	Changmey	Changmey	6	1	.	.	.	.	.	.	.	1	0	0	0	0	0	.	.	512	512	512	512	512	512	512	512	512	512	512	256	0	0	0	0	2048	0	512	0	512	0	0	0	0
6	Rural	6/R/57	2015-03-22	25	2	Changmey	Changmey	1	1	.	.	.	.	.	.	.	1	0	0	0	0	0	.	.	0	0	0	0	0	0	0	0	0	0	0	0	0	0	0	0	2048	256	1024	0	1024	0	0	0	0
6	Rural	6/R/58	2015-03-22	23	2	Changmey	Changmey	6	1	.	.	.	.	.	.	.	1	0	0	0	0	1	.	1	256	256	256	256	256	256	256	256	256	128	0	0	0	0	0	0	512	0	256	0	256	0	0	0	0
6	Rural	6/R/59	2015-03-22	60	1	Changmey	Changmey	1	1	1	.	.	.	.	.	.	1	1	0	0	0	1	.	1	0	0	0	0	0	0	0	0	0	0	0	0	0	0	0	0	0	0	0	0	0	0	0	0	0
6	Rural	6/R/60	2015-03-22	45	1	Changmey	Changmey	6	1	.	.	.	.	.	.	.	1	0	0	0	0	0	.	.	128	512	128	512	128	512	128	512	128	512	0	0	0	0	0	0	0	0	0	0	0	0	0	0	0
6	Rural	6/R/61	2015-03-22	43	1	Rangjung	Rangjung	1	1	.	.	.	.	.	.	.	1	0	0	0	0	0	.	.	0	0	0	0	0	0	0	0	0	0	0	0	0	0	0	0	0	0	0	0	0	0	0	0	0
6	Rural	6/R/62	2015-03-22	16	2	Rangjung	Rangjung	5	1	.	.	.	.	.	.	.	1	0	0	0	0	0	.	.	0	0	0	0	0	0	0	0	0	0	0	0	0	0	0	0	256	0	256	0	256	0	0	0	0
6	Rural	6/R/63	2015-03-22	30	1	Rangjung	Rangjung	3	1	.	.	.	.	.	.	.	1	0	0	0	0	0	.	.	0	0	0	0	0	0	0	0	0	0	0	0	0	0	0	0	0	0	0	0	0	0	0	0	0
6	Rural	6/R/64	2015-03-22	19	1	Rangjung	Rangjung	5	0	.	.	.	.	.	.	.	0	0	.	0	0	0	.	.	256	256	256	256	256	256	256	256	256	256	0	0	0	0	0	0	0	0	0	0	0	0	0	0	0
6	Rural	6/R/65	2015-03-22	57	1	Rangjung	Mongar	1	0	.	.	.	.	.	.	.	1	0	0	0	0	0	.	.	512	512	512	512	512	512	512	512	512	256	0	0	0	0	0	0	0	0	0	0	0	0	0	0	0
6	Rural	6/R/66	2015-03-22	31	1	Rangjung	Trashigang	1	1	.	.	.	.	.	.	.	0	0	0	0	0	1	.	1	256	512	256	512	256	512	256	256	256	256	0	0	0	0	0	0	0	0	0	0	0	0	0	0	0
6	Rural	6/R/67	2015-03-22	57	1	Rangjung	Trashigang	1	1	.	.	.	.	.	.	.	0	0	0	0	0	1	.	1	512	512	512	512	512	512	512	512	512	256	0	0	512	256	512	256	0	0	0	0	0	0	0	0	0
6	Rural	6/R/68	2015-03-22	39	2	Rangjung	Trashigang	3	0	.	.	.	.	.	.	.	1	0	0	0	0	0	.	.	0	0	0	0	0	0	0	0	0	0	0	0	0	0	0	0	0	0	0	0	0	0	0	0	0
6	Rural	6/R/69	2015-03-22	42	1	Rangjung	Trashigang	3	0	.	.	.	.	.	.	.	0	0	0	0	0	0	.	.	0	0	0	0	0	0	0	0	0	0	0	0	0	0	0	0	1024	0	128	0	128	0	0	0	0
6	Rural	6/R/70	2015-03-22	57	1	Rangjung	Wamrong	2	1	.	.	.	.	.	.	.	0	0	0	0	0	0	.	.	0	0	0	0	0	0	0	0	0	0	0	0	0	0	0	0	0	0	0	0	0	0	0	0	0
6	Rural	6/R/71	2015-03-22	31	2	Rangjung	Rangjung	3	0	.	.	.	.	.	.	.	0	0	0	0	0	0	.	.	0	512	0	512	0	512	0	512	0	256	0	0	0	0	0	0	0	0	0	0	0	0	0	0	0
6	Rural	6/R/72	2015-03-22	32	1	Rangjung	Rangjung	3	1	.	.	.	.	.	.	.	1	0	0	0	0	0	.	.	0	0	0	0	0	0	0	0	0	0	0	0	0	0	0	0	0	0	0	0	0	0	0	0	0
6	Rural	6/R/73	2015-03-22	45	1	Rangjung	Pemagatshel	7	0	.	.	.	.	.	.	.	0	0	0	0	0	0	.	.	0	0	0	0	0	0	0	0	0	0	0	0	0	0	0	0	0	0	0	0	0	0	0	0	0
6	Rural	6/R/74	2015-03-22	20	1	Rangjung	Rangjung	5	0	.	.	.	.	.	.	.	0	0	0	0	0	0	.	.	0	0	0	0	0	0	0	0	0	0	0	0	0	0	0	0	0	0	0	0	0	0	0	0	0
6	Rural	6/R/75	2015-03-22	39	2	Rangjung	Trashigang	6	0	.	.	.	.	.	.	.	0	0	0	0	0	0	.	.	0	0	0	0	0	0	0	0	0	0	0	0	0	0	0	0	0	0	0	0	0	0	0	0	0
6	Rural	6/R/76	2015-03-22	55	1	Rangjung	Trashigang	1	0	.	.	.	.	.	.	.	1	0	0	0	0	1	1	.	0	0	0	0	0	0	0	0	0	0	0	0	0	0	0	0	0	0	0	0	0	0	0	0	0
6	Urban	6/U/01	2015-04-14	84	2	Wamrong	Trashigang	6	1	.	.	.	.	.	.	.	1	1	1	0	1	0	.	.	512	128	512	128	512	128	512	128	256	128	0	0	0	0	0	0	0	0	0	0	0	0	0	0	0
6	Urban	6/U/02	2015-04-14	38	1	Wamrong	Trashiyangtse	4	0	.	.	.	.	.	.	.	1	0	1	0	0	1	.	1	0	0	0	0	0	0	0	0	0	0	0	0	0	0	0	0	0	0	0	0	0	0	0	0	0
6	Urban	6/U/03	2015-04-14	44	1	Wamrong	Lhuentse	4	0	.	.	.	.	.	.	.	1	1	0	0	0	1	.	1	256	256	256	256	256	256	256	256	256	256	0	0	0	0	0	0	0	0	0	0	0	0	0	0	0
6	Urban	6/U/04	2015-04-14	47	1	Wamrong	Pemagatshel	4	0	.	.	.	.	.	.	.	1	0	0	0	0	1	.	1	0	0	0	0	0	0	0	0	0	0	0	0	0	0	0	0	0	0	0	0	0	0	0	0	0
6	Urban	6/U/05	2015-04-14	25	1	Wamrong	Tsirang	4	0	.	.	.	.	.	.	.	1	0	1	0	0	0	.	.	0	0	0	0	0	0	0	0	0	0	0	0	0	0	0	0	1024	0	0	0	0	0	0	0	0
6	Urban	6/U/06	2015-04-14	28	1	Wamrong	Pemagatshel	4	0	.	.	.	.	.	.	.	1	0	0	0	0	0	.	.	0	0	0	0	0	0	0	0	0	0	0	0	0	0	0	0	0	0	0	0	0	0	0	0	0
6	Urban	6/U/07	2015-04-14	42	1	Wamrong	Trashigang	4	0	.	.	.	.	.	.	.	1	0	0	0	0	0	.	.	1024	128	1024	128	512	128	512	128	512	128	0	0	0	0	0	0	0	0	0	0	0	0	0	0	0
6	Urban	6/U/08	2015-04-14	42	2	Wamrong	Trashigang	6	0	.	.	.	.	.	.	.	1	1	1	1	0	1	1	1	0	0	0	0	0	0	0	0	0	0	0	0	0	0	0	0	1024	0	256	0	256	0	0	0	0
6	Urban	6/U/09	2015-04-14	38	1	Wamrong	Samtse	6	0	.	.	.	.	.	.	.	1	1	1	1	0	1	.	1	0	0	0	0	0	0	0	0	0	0	0	0	0	0	0	0	0	0	0	0	0	0	0	0	0
6	Urban	6/U/10	2015-04-14	39	2	Wamrong	Pemagatshel	6	0	.	.	.	.	.	.	.	1	1	1	1	0	1	.	1	0	0	0	0	0	0	0	0	0	0	0	0	0	0	0	0	0	0	0	0	0	0	0	0	0
6	Urban	6/U/11	2015-04-14	38	2	Wamrong	Trashigang	6	0	.	.	.	.	.	.	.	1	1	1	.	0	0	.	.	0	0	0	0	0	0	0	0	0	0	0	0	0	0	0	0	0	0	0	0	0	0	0	0	0
6	Urban	6/U/12	2015-04-14	26	2	Wamrong	Chukha	3	0	.	.	.	.	.	.	.	0	0	0	0	0	0	.	.	0	0	0	0	0	0	0	0	0	0	0	0	0	0	0	0	0	0	0	0	0	0	0	0	0
6	Urban	6/U/13	2015-04-14	24	1	Wamrong	Pemagatshel	3	0	.	.	.	.	.	.	.	0	0	1	0	0	0	.	.	0	0	0	0	0	0	0	0	0	0	0	0	0	0	0	0	0	0	0	0	0	0	0	0	0
6	Urban	6/U/14	2015-04-14	28	2	Wamrong	Wamrong	3	0	.	.	.	.	.	.	.	0	0	.	0	0	0	.	.	0	0	0	0	0	0	0	0	0	0	0	0	0	0	0	0	0	0	0	0	0	0	0	0	0
6	Urban	6/U/15	2015-04-14	67	2	Wamrong	Trashigang	3	0	.	.	.	.	.	.	.	0	1	1	0	0	0	.	.	0	512	0	256	0	256	0	256	0	256	0	0	0	0	0	0	512	0	256	0	256	0	0	0	0
6	Urban	6/U/16	2015-04-14	27	2	Wamrong	Trashigang	2	0	.	.	.	.	.	.	.	0	0	0	0	1	0	.	.	512	256	512	256	512	256	512	256	256	256	0	0	0	0	0	0	0	0	0	0	0	0	0	0	0
6	Urban	6/U/17	2015-04-14	43	1	Wamrong	Trashigang	7	0	.	.	.	.	.	.	.	0	1	1	0	0	0	.	.	0	0	0	0	0	0	0	0	0	0	0	0	0	0	0	0	0	0	0	0	0	0	0	0	0
6	Urban	6/U/18	2015-04-14	28	2	Wamrong	Trashigang	3	0	.	.	.	.	.	.	.	0	0	0	0	0	0	.	.	0	0	0	0	0	0	0	0	0	0	0	0	0	0	0	0	0	0	0	0	0	0	0	0	0
6	Urban	6/U/19	2015-04-14	33	1	Wamrong	Tsirang	3	0	.	.	.	.	.	.	.	0	0	1	.	1	0	.	.	0	0	0	0	0	0	0	0	0	0	0	0	0	0	0	0	0	0	0	0	0	0	0	0	0
6	Urban	6/U/20	2015-04-14	34	2	Wamrong	Tsirang	3	0	.	.	.	.	.	.	.	0	0	1	.	0	0	.	.	0	0	0	0	0	0	0	0	0	0	0	0	0	0	0	0	0	0	0	0	0	0	0	0	0
6	Urban	6/U/21	2015-04-14	24	1	Wamrong	Trashigang	3	1	1	.	.	.	.	.	.	1	1	.	0	1	1	.	1	0	0	0	0	0	0	0	0	0	0	0	0	0	0	0	0	0	0	0	0	0	0	0	0	0
6	Urban	6/U/22	2015-04-14	37	1	Wamrong	Samdrupjongkhar	3	0	.	.	.	.	.	.	.	0	0	0	0	0	1	1	.	0	0	0	0	0	0	0	0	0	0	0	0	0	0	0	0	0	0	0	0	0	0	0	0	0
6	Urban	6/U/23	2015-04-14	28	1	Wamrong	Mongar	3	0	.	.	.	.	.	.	.	1	0	1	0	0	0	.	.	0	0	0	0	0	0	0	0	0	0	0	0	0	0	0	0	0	0	0	0	0	0	0	0	0
6	Urban	6/U/24	2015-04-14	31	2	Wamrong	Trashigang	3	0	.	.	.	.	.	.	.	0	1	0	0	0	0	.	.	128	512	128	512	128	512	128	512	128	256	0	0	0	0	0	0	0	0	0	0	0	0	0	0	0
6	Urban	6/U/25	2015-04-14	26	1	Wamrong	Trashigang	3	0	.	.	.	.	.	.	.	1	1	0	0	0	0	.	.	0	0	0	0	0	0	0	0	0	0	0	0	0	0	0	0	0	0	0	0	0	0	0	0	0
6	Urban	6/U/26	2015-04-14	36	1	Wamrong	Trashigang	3	0	.	.	.	.	.	.	.	1	0	.	0	0	0	.	.	0	0	0	0	0	0	0	0	0	0	0	0	0	0	0	0	0	0	0	0	0	0	0	0	0
6	Urban	6/U/27	2015-04-14	29	1	Wamrong	Trashigang	3	0	.	.	.	.	.	.	.	1	0	0	0	0	0	.	.	0	0	0	0	0	0	0	0	0	0	0	0	0	0	0	0	0	0	0	0	0	0	0	0	0
6	Urban	6/U/28	2015-04-14	42	1	Wamrong	Trashigang	3	0	.	.	.	.	.	.	.	1	1	1	1	0	1	1	1	0	0	0	0	0	0	0	0	0	0	0	0	0	0	0	0	0	0	0	0	0	0	0	0	0
6	Urban	6/U/29	2015-04-14	61	1	Wamrong	Pemagatshel	3	0	.	.	.	.	.	.	.	1	1	1	0	0	1	1	1	0	0	0	0	0	0	0	0	0	0	0	0	0	0	0	0	0	0	0	0	0	0	0	0	0
6	Urban	6/U/30	2015-04-14	58	1	Wamrong	Trashigang	3	0	.	.	.	.	.	.	.	0	1	.	0	0	0	.	.	0	0	0	0	0	0	0	0	0	0	0	0	0	0	0	0	0	0	0	0	0	0	0	0	0
6	Urban	6/U/31	2015-04-14	58	2	Wamrong	Trashigang	3	0	.	.	.	.	.	.	.	0	1	.	0	0	0	.	.	512	128	512	128	5112	128	512	128	256	128	0	0	0	0	0	0	0	0	0	0	0	0	0	0	0
6	Urban	6/U/32	2015-04-14	72	1	Wamrong	Trashigang	6	0	.	.	.	.	.	.	.	1	1	1	0	0	0	.	.	0	0	0	0	0	0	0	0	0	0	0	0	0	0	0	0	0	0	0	0	0	0	0	0	0
7	Rural	7/R/01	2015-10-03	25	1	Korphu	Korphu	1	1	.	.	.	1	.	.	.	1	0	0	0	1	1	.	1	0	0	0	0	0	0	0	0	0	0	0	0	0	0	0	0	0	0	0	0	0	0	0	0	0
7	Rural	7/R/02	2015-10-03	38	1	Korphu	Korphu	1	1	1	.	.	1	.	.	.	1	0	0	0	1	1	1	.	512	512	512	512	256	256	256	256	128	128	128	128	0	0	0	0	0	0	0	0	0	0	0	0	0
7	Rural	7/R/03	2015-10-03	24	2	Korphu	Korphu	1	1	1	.	.	1	.	.	.	1	0	0	0	1	1	.	1	256	256	256	256	256	256	256	256	128	128	128	128	0	0	0	0	0	0	0	0	0	0	0	0	0
7	Rural	7/R/04	2015-10-03	48	2	Korphu	Korphu	1	1	.	.	.	1	.	.	.	1	0	0	0	1	1	1	.	128	256	128	256	128	256	128	256	0	128	0	128	0	0	0	0	0	0	0	0	0	0	0	0	0
7	Rural	7/R/05	2015-10-03	52	2	Korphu	Korphu	1	1	.	.	.	1	.	.	.	1	0	0	0	1	1	1	.	128	256	128	256	128	256	128	256	128	128	0	0	0	0	0	0	2048	128	1024	0	1024	0	0	0	0
7	Rural	7/R/06	2015-10-03	60	2	Korphu	Korphu	1	1	1	.	.	.	.	.	.	1	0	0	0	1	0	.	.	0	0	0	0	0	0	0	0	0	0	0	0	0	0	0	0	512	0	512	0	512	0	0	0	0
7	Rural	7/R/07	2015-10-03	60	2	Korphu	Korphu	1	1	.	.	.	1	.	.	.	1	0	0	0	1	1	.	1	0	0	0	0	0	0	0	0	0	0	0	0	0	0	0	0	1024	0	512	0	512	0	0	0	0
7	Rural	7/R/08	2015-10-03	65	2	Korphu	Korphu	1	1	.	.	.	.	.	.	.	1	0	0	0	1	0	.	.	128	512	128	512	128	512	128	512	128	128	128	128	256	256	512	256	0	0	0	0	0	0	0	0	0
7	Rural	7/R/09	2015-10-03	21	2	Korphu	Korphu	1	1	.	.	.	.	.	.	.	1	0	0	0	1	1	1	.	0	0	0	0	0	0	0	0	0	0	0	0	0	0	0	0	256	0	256	0	256	0	0	0	0
7	Rural	7/R/10	2015-10-03	24	1	Korphu	Korphu	1	1	.	.	.	.	.	.	.	1	0	0	1	1	0	.	.	0	0	0	0	0	0	0	0	0	0	0	0	0	0	0	0	4096	0	4096	0	1024	0	0	0	0
7	Rural	7/R/11	2015-10-03	25	2	Korphu	Korphu	1	1	.	.	.	.	.	.	.	1	0	0	0	1	0	.	.	128	512	128	512	128	512	128	256	128	256	128	128	128	128	128	128	512	0	512	0	512	0	0	0	0
7	Rural	7/R/12	2015-10-03	47	2	Korphu	Korphu	6	1	.	.	.	.	.	.	.	1	0	0	0	1	0	.	.	0	0	0	0	0	0	0	0	0	0	0	0	0	0	0	0	256	128	512	128	256	128	0	0	0
7	Rural	7/R/13	2015-10-03	52	2	Korphu	Korphu	6	1	.	.	.	.	.	.	.	1	0	0	0	1	1	.	1	512	256	512	256	512	256	512	256	256	128	128	128	0	0	0	0	1024	128	1024	128	512	128	0	128	0
7	Rural	7/R/14	2015-10-03	23	2	Korphu	Korphu	6	1	.	.	.	.	.	.	.	1	0	0	0	1	1	1	1	0	0	0	0	0	0	0	0	0	0	0	0	0	0	0	0	0	0	0	0	0	0	0	0	0
7	Rural	7/R/15	2015-10-03	45	2	Korphu	Korphu	1	1	.	.	.	.	.	.	.	1	0	0	0	1	1	.	1	512	512	256	512	256	512	256	256	128	128	128	128	0	0	0	0	2048	0	1024	0	1024	0	0	0	0
7	Rural	7/R/16	2015-10-03	22	2	Korphu	Korphu	6	1	.	.	.	.	.	.	.	1	0	0	0	1	0	.	.	0	0	0	0	0	0	0	0	0	0	0	0	0	0	0	0	0	0	0	0	0	0	0	0	0
7	Rural	7/R/17	2015-10-03	25	2	Korphu	Korphu	1	1	.	.	.	.	.	.	.	0	0	0	1	1	0	.	.	0	0	0	0	0	0	0	0	0	0	0	0	0	0	0	0	512	0	512	0	512	0	0	0	0
7	Rural	7/R/18	2015-10-03	24	2	Korphu	Korphu	6	1	.	.	.	.	.	.	.	1	0	0	0	1	1	.	1	0	0	0	0	0	0	0	0	0	0	0	0	0	0	0	0	0	0	0	0	0	0	0	0	0
7	Rural	7/R/19	2015-10-03	40	2	Korphu	Korphu	1	1	.	.	.	.	.	.	.	1	0	0	0	1	1	.	1	0	512	0	512	0	256	0	256	0	128	0	128	0	0	0	0	2048	0	1024	0	1024	0	0	0	0
7	Rural	7/R/20	2015-10-03	34	1	Korphu	Korphu	1	1	.	.	.	.	.	.	.	1	0	0	0	1	1	1	.	0	256	0	256	0	128	0	128	0	128	0	128	0	0	0	0	1024	0	1024	0	512	0	0	0	0
7	Rural	7/R/21	2015-10-03	25	1	Korphu	Korphu	1	1	.	.	.	.	.	.	.	1	0	0	0	1	1	.	1	0	0	0	0	0	0	0	0	0	0	0	0	0	0	0	0	0	0	0	0	0	0	0	0	0
7	Rural	7/R/22	2015-10-03	30	1	Korphu	Korphu	1	1	.	.	.	.	.	.	.	1	0	0	0	1	1	1	.	128	256	128	256	128	256	128	256	128	128	128	128	0	0	0	0	1024	0	1024	0	512	0	0	0	0
7	Rural	7/R/23	2015-10-03	60	1	Korphu	Korphu	1	1	.	.	.	.	.	.	.	1	0	0	0	1	1	1	.	0	0	0	0	0	0	0	0	0	0	0	0	0	0	0	0	512	0	512	0	512	0	0	0	0
7	Rural	7/R/24	2015-10-03	24	1	Korphu	Korphu	1	1	.	.	.	.	.	.	.	1	0	0	0	1	1	1	.	0	0	0	0	0	0	0	0	0	0	0	0	0	0	0	0	0	0	0	0	0	0	0	0	0
7	Rural	7/R/25	2015-10-03	47	2	Korphu	Korphu	1	1	.	.	.	.	.	.	.	1	0	0	0	1	1	1	1	0	0	0	0	0	0	0	0	0	0	0	0	0	0	0	0	4096	0	4096	0	1024	0	0	0	0
7	Rural	7/R/26	2015-10-03	27	2	Korphu	Korphu	6	1	.	.	.	.	.	.	.	1	0	0	0	1	1	.	1	0	512	0	512	0	256	0	256	0	128	0	128	0	0	0	0	0	0	0	0	0	0	0	0	0
7	Rural	7/R/27	2015-10-03	53	2	Korphu	Korphu	6	1	.	.	.	.	.	.	.	1	0	0	0	1	0	.	.	0	0	0	0	0	0	0	0	0	0	0	0	0	0	0	0	2048	0	2048	0	1024	0	0	0	0
7	Rural	7/R/28	2015-10-03	73	1	Korphu	Korphu	1	1	.	.	.	.	.	.	.	1	0	0	0	1	0	.	.	512	128	512	128	256	128	256	128	256	128	128	128	0	0	0	0	256	0	256	0	256	0	0	0	0
7	Rural	7/R/29	2015-10-03	25	2	Korphu	Korphu	6	1	.	.	.	.	.	.	.	1	0	0	0	1	0	.	.	0	0	0	0	0	0	0	0	0	0	0	0	0	0	0	0	0	0	0	0	0	0	0	0	0
7	Rural	7/R/30	2015-10-03	77	2	Korphu	Korphu	2	1	.	.	.	.	.	.	.	1	0	0	0	1	0	.	.	0	0	0	0	0	0	0	0	0	0	0	0	0	0	0	0	1024	256	1024	256	1024	256	0	0	0
7	Rural	7/R/31	2015-10-03	25	2	Korphu	Korphu	7	1	.	.	.	.	.	.	.	1	0	0	0	1	1	1	.	512	512	512	512	256	256	256	256	128	128	0	128	0	0	0	0	0	0	0	0	0	0	0	0	0
7	Rural	7/R/32	2015-10-03	20	2	Korphu	Korphu	7	1	.	.	.	.	.	.	.	1	0	0	0	1	1	1	.	0	0	0	0	0	0	0	0	0	0	0	0	0	0	0	0	0	0	0	0	0	0	0	0	0
7	Rural	7/R/33	2015-10-03	25	2	Korphu	Korphu	7	1	.	.	.	.	.	.	.	1	0	0	0	1	0	.	.	0	0	0	0	0	0	0	0	0	0	0	0	0	0	0	0	512	0	512	0	512	0	0	0	0
7	Rural	7/R/34	2015-10-03	25	2	Korphu	Korphu	7	1	.	.	.	.	.	.	.	1	0	0	0	1	1	1	.	0	0	0	0	0	0	0	0	0	0	0	0	0	0	0	0	2048	512	2048	512	2048	512	0	0	0
7	Rural	7/R/35	2015-10-03	28	2	Korphu	Korphu	7	1	.	.	.	.	.	.	.	1	0	0	0	1	1	1	1	0	0	0	0	0	0	0	0	0	0	0	0	0	0	0	0	0	0	0	0	0	0	0	0	0
7	Rural	7/R/36	2015-10-03	62	2	Korphu	Korphu	1	1	.	.	.	.	.	.	.	1	0	0	0	1	0	.	.	512	256	512	256	512	128	256	128	128	128	128	128	0	0	0	0	512	0	512	0	512	0	0	0	0
7	Rural	7/R/37	2015-10-03	60	2	Korphu	Korphu	1	1	.	.	.	.	.	.	.	1	0	0	0	1	1	1	.	0	0	0	0	0	0	0	0	0	0	0	0	0	0	0	0	2048	0	2048	0	2048	0	0	0	0
7	Rural	7/R/38	2015-10-03	55	2	Korphu	Korphu	7	1	.	.	.	.	.	.	.	1	0	0	0	1	0	.	.	512	512	512	512	512	512	256	256	256	256	128	128	0	0	0	0	2048	0	2048	0	2048	0	0	0	0
7	Rural	7/R/39	2015-10-03	47	1	Korphu	Korphu	1	1	.	.	.	.	.	.	.	1	0	0	1	1	1	1	1	0	0	0	0	0	0	0	0	0	0	0	0	0	0	0	0	1024	0	1024	0	1024	0	0	0	0
7	Rural	7/R/40	2015-10-03	77	1	Korphu	Korphu	1	1	.	.	.	.	.	.	.	1	0	0	0	1	1	1	.	0	0	0	0	0	0	0	0	0	0	0	0	0	0	0	0	1024	0	1024	0	1024	0	0	0	0
7	Rural	7/R/41	2015-10-03	40	2	Korphu	Korphu	6	1	.	.	.	.	.	.	.	1	0	0	0	1	1	1	1	0	0	0	0	0	0	0	0	0	0	0	0	0	0	0	0	1024	0	1024	0	1024	0	0	0	0
7	Rural	7/R/42	2015-10-03	32	2	Korphu	Korphu	1	1	.	.	.	.	.	.	.	1	0	0	0	1	1	1	1	0	0	0	0	0	0	0	0	0	0	0	0	0	0	0	0	0	0	0	0	0	0	0	0	0
7	Rural	7/R/43	2015-10-03	53	2	Korphu	Korphu	1	1	.	.	.	.	.	.	.	1	0	0	0	1	1	1	1	256	512	256	512	256	512	256	256	128	128	0	0	0	0	0	0	2048	0	2048	0	2048	0	0	0	0
7	Rural	7/R/44	2015-10-03	52	2	Korphu	Korphu	1	1	.	.	.	.	.	.	.	0	0	0	0	1	0	.	.	0	0	0	0	0	0	0	0	0	0	0	0	0	0	0	0	1024	0	1024	0	1024	0	0	0	0
7	Rural	7/R/45	2015-10-03	26	2	Korphu	Korphu	6	1	.	.	.	.	.	.	.	1	0	0	0	1	1	1	.	0	0	0	0	0	0	0	0	0	0	0	0	0	0	0	0	512	0	512	0	512	0	0	0	0
7	Rural	7/R/46	2015-10-03	40	2	Korphu	Korphu	1	1	.	.	.	.	.	.	.	1	0	0	0	1	1	1	.	256	256	256	256	256	256	256	256	128	128	0	0	0	0	0	0	512	0	512	0	512	0	0	0	0
7	Rural	7/R/47	2015-10-03	39	2	Korphu	Korphu	6	1	.	.	.	.	.	.	.	1	0	0	0	1	1	1	1	0	0	0	0	0	0	0	0	0	0	0	0	0	0	0	0	0	0	0	0	0	0	0	0	0
7	Rural	7/R/48	2015-10-03	70	1	Korphu	Korphu	1	1	.	.	.	.	.	.	.	1	1	0	0	1	1	.	1	0	256	0	256	0	256	0	256	0	128	0	128	0	0	0	0	512	0	512	0	256	0	0	0	0
7	Rural	7/R/49	2015-10-03	28	2	Korphu	Korphu	6	1	.	.	.	.	.	.	.	1	0	0	0	1	0	.	.	0	0	0	0	0	0	0	0	0	0	0	0	0	0	0	0	1024	0	1024	0	1024	0	0	0	0
7	Rural	7/R/50	2015-10-03	23	1	Korphu	Korphu	6	1	.	.	.	.	.	.	.	1	0	0	0	1	1	.	1	0	0	0	0	0	0	0	0	0	0	0	0	0	0	0	0	0	0	0	0	0	0	0	0	0
7	Rural	7/R/51	2015-10-03	25	2	Korphu	Korphu	3	1	.	.	.	.	.	.	.	1	0	0	0	1	1	1	.	128	256	128	256	128	256	128	256	0	128	0	128	256	256	512	256	0	0	0	0	0	0	0	0	0
7	Rural	7/R/52	2015-10-03	22	1	Korphu	Korphu	7	1	.	.	.	.	.	.	.	1	0	0	0	1	0	.	.	0	0	0	0	0	0	0	0	0	0	0	0	0	0	0	0	512	0	512	0	256	0	0	0	0
7	Rural	7/R/53	2015-10-03	48	1	Korphu	Korphu	1	0	.	.	.	.	.	.	.	1	0	1	0	0	1	.	1	0	0	0	0	0	0	0	0	0	0	0	0	0	0	0	0	1024	0	1024	0	1024	0	0	0	0
7	Rural	7/R/54	2015-10-03	41	2	Korphu	Korphu	6	0	.	.	.	.	.	.	.	0	0	1	0	0	0	.	.	128	512	128	256	128	256	128	256	128	128	0	0	0	0	0	0	512	0	512	0	512	0	0	0	0
7	Rural	7/R/55	2015-10-03	23	1	Korphu	Korphu	7	1	.	.	.	.	.	.	.	1	0	1	0	0	0	.	.	0	0	0	0	0	0	0	0	0	0	0	0	0	0	0	0	512	0	512	0	512	0	0	0	0
7	Rural	7/R/56	2015-10-03	45	1	Korphu	Korphu	1	0	.	.	.	.	.	.	.	1	0	1	0	0	0	.	.	0	0	0	0	0	0	0	0	0	0	0	0	0	0	0	0	0	0	0	0	0	0	0	0	0
7	Rural	7/R/57	2015-10-03	28	2	Korphu	Korphu	6	0	.	.	.	.	.	.	.	1	0	1	0	0	0	.	.	0	0	0	0	0	0	0	0	0	0	0	0	0	0	0	0	0	0	0	0	0	0	0	0	0
7	Rural	7/R/58	2015-10-03	28	1	Korphu	Korphu	1	0	.	.	.	.	.	.	.	1	0	1	0	0	0	.	.	0	0	0	0	0	0	0	0	0	0	0	0	0	0	0	0	0	0	0	0	0	0	0	0	0
7	Rural	7/R/59	2015-10-03	26	1	Korphu	Korphu	7	0	.	.	.	.	.	.	.	1	0	1	0	0	0	.	.	0	0	0	0	0	0	0	0	0	0	0	0	0	0	0	0	1024	0	1024	0	1024	0	0	0	0
7	Rural	7/R/60	2015-10-03	44	1	Korphu	Korphu	7	0	.	.	.	.	.	.	.	1	0	1	0	0	0	.	.	0	256	0	256	0	256	0	256	0	128	0	128	0	0	0	0	1024	0	1024	0	1024	0	0	0	0
7	Rural	7/R/61	2015-10-03	44	2	Korphu	Korphu	6	0	.	.	.	.	.	.	.	1	0	1	0	0	0	.	.	1024	1024	512	256	256	256	256	256	128	256	128	128	0	0	0	0	0	0	0	0	0	0	0	0	0
7	Rural	7/R/62	2015-10-03	44	1	Korphu	Korphu	2	0	.	.	.	.	.	.	.	1	0	1	0	0	0	.	.	512	256	256	256	256	256	256	256	128	128	0	0	0	0	0	0	1024	0	1024	0	1024	0	0	0	0
7	Rural	7/R/63	2015-10-03	38	1	Korphu	Korphu	1	0	.	.	.	.	.	.	.	1	0	1	0	0	1	.	1	0	0	0	0	0	0	0	0	0	0	0	0	0	0	0	0	0	0	0	0	0	0	0	0	0
7	Rural	7/R/64	2015-10-03	38	1	Korphu	Korphu	3	0	.	.	.	.	.	.	.	1	0	1	0	0	1	1	.	0	0	0	0	0	0	0	0	0	0	0	0	0	0	0	0	0	0	0	0	0	0	0	0	0
7	Rural	7/R/65	2015-10-03	24	1	Korphu	Korphu	1	0	.	.	.	.	.	.	.	1	0	1	0	0	1	1	.	0	0	0	0	0	0	0	0	0	0	0	0	0	0	0	0	1024	0	1024	0	1024	0	0	0	0
7	Rural	7/R/66	2015-10-03	46	2	Korphu	Korphu	6	0	.	.	.	.	.	.	.	1	0	1	0	0	1	1	.	0	0	0	0	0	0	0	0	0	0	0	0	0	0	0	0	0	0	0	0	0	0	0	0	0
7	Rural	7/R/67	2015-10-03	32	1	Korphu	Korphu	1	0	.	.	.	.	.	.	.	1	0	1	0	0	0	.	.	0	0	0	0	0	0	0	0	0	0	0	0	0	0	0	0	0	0	0	0	0	0	0	0	0
7	Rural	7/R/68	2015-10-03	51	2	Korphu	Korphu	6	0	.	.	.	.	.	.	.	1	0	1	0	0	1	1	.	0	0	0	0	0	0	0	0	0	0	0	0	0	0	0	0	0	0	0	0	0	0	0	0	0
7	Rural	7/R/69	2015-10-03	42	1	Korphu	Korphu	1	0	.	.	.	.	.	.	.	1	0	1	0	0	1	1	.	0	0	0	0	0	0	0	0	0	0	0	0	0	0	0	0	0	0	0	0	0	0	0	0	0
7	Rural	7/R/70	2015-10-03	55	2	Korphu	Korphu	6	0	.	.	.	.	.	.	.	1	0	1	0	0	0	.	.	512	256	256	256	256	256	256	256	128	128	0	128	0	0	0	0	1024	0	1024	0	1024	0	0	0	0
7	Rural	7/R/71	2015-10-03	34	1	Korphu	Korphu	2	1	.	.	.	.	.	.	.	0	1	0	0	0	1	.	1	0	0	0	0	0	0	0	0	0	0	0	0	0	0	0	0	512	0	512	0	512	0	0	0	0
7	Rural	7/R/72	2015-10-03	50	2	Korphu	Korphu	1	0	.	.	.	.	.	.	.	1	0	1	0	0	1	1	1	0	0	0	0	0	0	0	0	0	0	0	0	0	0	0	0	0	0	0	0	0	0	0	0	0
7	Rural	7/R/73	2015-10-03	33	1	Korphu	Korphu	3	0	.	.	.	.	.	.	.	1	0	1	0	0	0	.	.	0	256	0	256	0	256	0	256	0	128	0	0	0	0	0	0	0	0	0	0	0	0	0	0	0
7	Rural	7/R/74	2015-10-03	43	1	Korphu	Korphu	3	0	.	.	.	.	.	.	.	1	0	1	0	0	0	.	.	0	0	0	0	0	0	0	0	0	0	0	0	0	0	0	0	0	0	0	0	0	0	0	0	0
7	Rural	7/R/75	2015-10-03	53	1	Korphu	Korphu	7	0	.	.	.	.	.	.	.	1	0	1	0	0	1	1	.	0	0	0	0	0	0	0	0	0	0	0	0	0	0	0	0	0	0	0	0	0	0	0	0	0
7	Rural	7/R/76	2015-10-03	36	2	Korphu	Korphu	7	0	.	.	.	.	.	.	.	1	0	1	0	0	1	1	.	0	0	0	0	0	0	0	0	0	0	0	0	0	0	0	0	0	0	0	0	0	0	0	0	0
7	Urban	7/U/01	2015-03-13	60	2	Trongsa town	Trongsa town	6	0	.	.	.	.	.	.	.	1	0	0	0	0	1	.	1	0	0	0	0	0	0	0	0	0	0	0	0	0	0	0	0	0	0	0	0	0	0	0	0	0
7	Urban	7/U/02	2015-03-13	55	1	Trongsa town	Trongsa town	3	1	1	.	.	.	.	.	.	1	1	0	0	1	1	1	.	0	0	0	0	0	0	0	0	0	0	0	0	0	0	0	0	0	0	0	0	0	0	0	0	0
7	Urban	7/U/03	2015-03-13	40	2	Trongsa town	Trongsa town	6	0	.	.	.	.	.	.	.	1	1	0	0	1	1	1	.	0	256	0	256	0	256	0	256	0	128	0	128	0	0	0	0	0	0	0	0	0	0	0	0	0
7	Urban	7/U/04	2015-03-13	61	2	Trongsa town	Trongsa town	6	0	.	.	.	.	.	.	.	0	0	0	0	0	0	.	.	0	0	0	0	0	0	0	0	0	0	0	0	0	0	0	0	0	0	0	0	0	0	0	0	0
7	Urban	7/U/05	2015-03-13	68	1	Trongsa town	Trongsa town	1	0	.	.	.	.	.	.	.	0	0	0	0	0	0	.	.	0	0	0	0	0	0	0	0	0	0	0	0	0	0	0	0	0	0	0	0	0	0	0	0	0
7	Urban	7/U/06	2015-03-13	62	2	Trongsa town	Trongsa town	1	1	1	.	.	.	.	.	.	1	1	0	0	1	0	.	.	0	0	0	0	0	0	0	0	0	0	0	0	0	0	0	0	0	0	0	0	0	0	0	0	0
7	Urban	7/U/07	2015-03-13	60	2	Trongsa town	Trongsa town	6	0	.	.	.	.	.	.	.	0	0	0	0	1	1	.	1	0	0	0	0	0	0	0	0	0	0	0	0	0	0	0	0	0	0	0	0	0	0	0	0	0
7	Urban	7/U/08	2015-03-13	59	1	Trongsa town	Trongsa town	1	0	.	.	.	.	.	.	.	1	0	0	0	0	1	.	1	1024	512	256	512	256	512	256	512	256	256	0	128	0	0	0	0	0	0	0	0	0	0	0	0	0
7	Urban	7/U/09	2015-03-13	71	2	Trongsa town	Trongsa town	6	0	.	.	.	.	.	.	.	1	1	1	0	1	1	1	.	0	0	0	0	0	0	0	0	0	0	0	0	0	0	0	0	0	0	0	0	0	0	0	0	0
7	Urban	7/U/10	2015-03-13	37	2	Trongsa town	Trongsa town	3	0	.	.	.	.	.	.	.	0	0	0	0	0	0	.	.	0	0	0	0	0	0	0	0	0	0	0	0	0	0	0	0	0	0	0	0	0	0	0	0	0
7	Urban	7/U/11	2015-03-13	54	1	Trongsa town	Trongsa town	1	1	1	.	.	.	.	.	.	1	1	1	0	1	1	1	.	0	256	0	256	0	256	0	256	0	128	0	128	0	0	0	0	0	0	0	0	0	0	0	0	0
7	Urban	7/U/12	2015-03-13	54	1	Trongsa town	Trongsa town	3	0	.	.	.	.	.	.	.	0	0	1	0	0	0	.	.	0	0	0	0	0	0	0	0	0	0	0	0	0	0	0	0	0	0	0	0	0	0	0	0	0
7	Urban	7/U/13	2015-03-13	49	2	Trongsa town	Trongsa town	7	0	.	.	.	.	.	.	.	0	0	1	0	0	1	1	.	0	0	0	0	0	0	0	0	0	0	0	0	0	0	0	0	1024	0	1024	0	1024	0	0	0	0
7	Urban	7/U/14	2015-03-13	43	2	Trongsa town	Trongsa town	3	0	.	.	.	.	.	.	.	0	0	1	0	0	1	1	.	0	0	0	0	0	0	0	0	0	0	0	0	0	0	0	0	0	0	0	0	0	0	0	0	0
7	Urban	7/U/15	2015-03-13	43	2	Trongsa town	Trongsa town	1	1	1	.	.	.	.	.	.	1	1	1	0	1	1	1	.	0	0	0	0	0	0	0	0	0	0	0	0	0	0	0	0	512	0	512	0	512	0	0	0	0
7	Urban	7/U/16	2015-03-13	72	1	Trongsa town	Trongsa town	1	0	.	.	.	.	.	.	.	1	0	1	0	1	1	1	.	0	0	0	0	0	0	0	0	0	0	0	0	0	0	0	0	0	0	0	0	0	0	0	0	0
7	Urban	7/U/17	2015-03-13	45	1	Trongsa town	Trongsa town	3	0	.	.	.	.	.	.	.	0	0	0	0	0	0	.	.	0	0	0	0	0	0	0	0	0	0	0	0	0	0	0	0	0	0	0	0	0	0	0	0	0
7	Urban	7/U/18	2015-03-13	56	2	Trongsa town	Trongsa town	6	1	1	.	.	.	.	.	.	1	0	1	0	1	1	1	.	0	0	0	0	0	0	0	0	0	0	0	0	0	0	0	0	256	0	256	0	128	0	0	0	0
7	Urban	7/U/19	2015-03-13	70	2	Trongsa town	Trongsa town	6	1	1	.	.	.	.	.	.	1	0	0	0	1	1	1	.	0	0	0	0	0	0	0	0	0	0	0	0	0	0	0	0	256	0	256	0	256	0	0	0	0
7	Urban	7/U/20	2015-03-13	84	1	Trongsa town	Trongsa town	3	0	.	.	.	.	.	.	.	0	0	0	0	0	0	.	.	0	0	0	0	0	0	0	0	0	0	0	0	0	0	0	0	0	0	0	0	0	0	0	0	0
7	Urban	7/U/21	2015-03-13	54	1	Trongsa town	Trongsa town	1	0	.	.	.	.	.	.	.	0	0	0	0	0	1	1	.	0	0	0	0	0	0	0	0	0	0	0	0	0	0	0	0	0	0	0	0	0	0	0	0	0
7	Urban	7/U/22	2015-03-13	27	2	Trongsa town	Trongsa town	3	0	.	.	.	.	.	.	.	0	0	0	0	0	1	.	1	0	256	0	256	0	256	0	256	0	128	0	128	0	0	0	0	0	0	0	0	0	0	0	0	0
7	Urban	7/U/23	2015-03-13	26	1	Trongsa town	Trongsa town	3	0	.	.	.	.	.	.	.	0	0	0	0	0	0	.	.	0	0	0	0	0	0	0	0	0	0	0	0	0	0	0	0	0	0	0	0	0	0	0	0	0
7	Urban	7/U/24	2015-03-13	32	2	Trongsa town	Trongsa town	7	0	.	.	.	.	.	.	.	0	0	0	0	0	0	.	.	0	0	0	0	0	0	0	0	0	0	0	0	0	0	0	0	0	0	0	0	0	0	0	0	0
7	Urban	7/U/25	2015-03-13	20	1	Trongsa town	Trongsa town	5	0	.	.	.	.	.	.	.	0	0	0	0	0	0	.	.	0	0	0	0	0	0	0	0	0	0	0	0	0	0	0	0	0	0	0	0	0	0	0	0	0
7	Urban	7/U/26	2015-03-13	60	1	Trongsa town	Trongsa town	1	0	.	.	.	.	.	.	.	0	0	0	0	0	1	1	.	0	0	0	0	0	0	0	0	0	0	0	0	0	0	0	0	0	0	0	0	0	0	0	0	0
7	Urban	7/U/27	2015-03-13	73	2	Trongsa town	Trongsa town	1	0	.	.	.	.	.	.	.	1	0	0	0	1	1	1	1	0	512	0	256	0	256	0	256	0	256	0	128	0	0	0	0	0	0	0	0	0	0	0	0	0
7	Urban	7/U/28	2015-03-13	35	2	Trongsa town	Trongsa town	6	0	.	.	.	.	.	.	.	0	0	0	0	0	0	.	.	0	0	0	0	0	0	0	0	0	0	0	0	0	0	0	0	0	0	0	0	0	0	0	0	0
7	Urban	7/U/29	2015-03-13	57	2	Trongsa town	Trongsa town	6	0	.	.	.	.	.	.	.	0	0	0	0	0	1	1	.	0	0	0	0	0	0	0	0	0	0	0	0	0	0	0	0	0	0	0	0	0	0	0	0	0
7	Urban	7/U/30	2015-03-13	20	2	Trongsa town	Trongsa town	7	0	.	.	.	.	.	.	.	0	0	0	0	0	0	.	.	0	0	0	0	0	0	0	0	0	0	0	0	0	0	0	0	0	0	0	0	0	0	0	0	0
7	Urban	7/U/31	2015-03-13	24	2	Trongsa town	Trongsa town	3	0	.	.	.	.	.	.	.	0	0	0	0	0	0	.	.	0	0	0	0	0	0	0	0	0	0	0	0	0	0	0	0	0	0	0	0	0	0	0	0	0
7	Urban	7/U/32	2015-03-13	48	1	Trongsa town	Trongsa town	1	0	.	.	.	.	.	.	.	0	1	1	1	1	1	1	.	0	0	0	0	0	0	0	0	0	0	0	0	0	0	0	0	0	0	0	0	0	0	0	0	0
8	Rural	8/R/01	2015-02-10	60	1	Langdurbi	Langdurbi	1	0	.	.	.	.	.	.	.	1	0	1	0	0	0	.	.	0	0	0	0	0	0	0	0	0	0	0	0	0	0	0	0	1024	0	1024	0	512	0	0	0	0
8	Rural	8/R/02	2015-02-10	62	2	Langdurbi	Langdurbi	1	0	.	.	.	.	.	.	.	1	1	0	0	0	0	.	.	256	512	256	512	256	256	256	256	128	256	0	0	0	0	0	0	0	0	0	0	0	0	0	0	0
8	Rural	8/R/03	2015-02-10	44	2	Langdurbi	Langdurbi	1	1	1	.	.	1	.	.	.	1	0	1	1	0	1	1	.	0	0	0	0	0	0	0	0	0	0	0	0	0	0	0	0	0	0	0	0	0	0	0	0	0
8	Rural	8/R/04	2015-02-10	48	2	Langdurbi	Langdurbi	1	1	1	.	.	1	.	.	.	1	0	1	0	0	0	.	.	0	0	0	0	0	0	0	0	0	0	0	0	0	0	0	0	0	0	0	0	0	0	0	0	0
8	Rural	8/R/05	2015-02-10	60	2	Langdurbi	Langdurbi	1	1	.	.	.	1	.	.	.	1	1	1	1	0	0	.	.	0	0	0	0	0	0	0	0	0	0	0	0	0	0	0	0	0	0	0	0	0	0	0	0	0
8	Rural	8/R/06	2015-02-10	58	2	Langdurbi	Langdurbi	1	0	.	.	.	.	.	.	.	1	0	1	0	0	0	.	.	0	0	0	0	0	0	0	0	0	0	0	0	0	0	0	0	1024	0	512	0	512	0	0	0	0
8	Rural	8/R/07	2015-02-10	70	2	Langdurbi	Langdurbi	1	1	1	.	.	1	.	.	.	0	1	0	0	0	1	1	.	0	256	0	256	0	256	0	256	0	256	0	0	0	0	0	0	512	0	512	0	256	0	0	0	0
8	Rural	8/R/08	2015-02-10	63	2	Langdurbi	Langdurbi	1	1	.	.	.	1	.	.	.	1	1	0	0	0	0	.	.	0	0	0	0	0	0	0	0	0	0	0	0	0	0	0	0	2048	0	1024	0	1024	0	0	0	0
8	Rural	8/R/09	2015-02-10	48	2	Langdurbi	Langdurbi	1	1	.	.	.	1	.	.	.	1	1	0	0	0	0	.	.	0	0	0	0	0	0	0	0	0	0	0	0	0	0	0	0	512	0	512	0	256	0	0	0	0
8	Rural	8/R/10	2015-02-10	67	2	Langdurbi	Langdurbi	1	0	.	.	.	.	.	.	.	0	0	0	0	0	0	.	.	256	0	256	0	256	0	256	0	256	0	0	0	0	0	0	0	512	256	512	256	512	256	0	0	0
8	Rural	8/R/11	2015-02-10	50	2	Langdurbi	Langdurbi	1	1	.	.	.	1	.	.	.	1	0	.	0	0	0	.	.	0	0	0	0	0	0	0	0	0	0	0	0	0	0	0	0	0	0	0	0	0	0	0	0	0
8	Rural	8/R/12	2015-02-10	20	2	Langdurbi	Langdurbi	1	1	1	.	.	1	.	.	.	1	1	0	0	0	0	.	.	0	0	0	0	0	0	0	0	0	0	0	0	0	0	0	0	0	0	0	0	0	0	0	0	0
8	Rural	8/R/13	2015-02-10	84	2	Langdurbi	Langdurbi	1	1	.	.	.	1	.	.	.	1	1	0	1	1	0	.	.	256	0	256	0	256	0	256	0	256	0	0	0	0	0	0	0	0	0	0	0	0	0	0	0	0
8	Rural	8/R/14	2015-02-10	43	2	Langdurbi	Langdurbi	1	0	.	.	.	.	.	.	.	1	1	0	1	0	0	.	.	0	0	0	0	0	0	0	0	0	0	0	0	0	0	0	0	1024	1024	1024	1024	1024	512	0	0	0
8	Rural	8/R/15	2015-02-10	80	2	Langdurbi	Langdurbi	1	0	.	.	.	.	.	.	.	0	0	0	0	0	0	.	.	0	0	0	0	0	0	0	0	0	0	0	0	0	0	0	0	0	0	0	0	0	0	0	0	0
8	Rural	8/R/16	2015-02-10	44	2	Langdurbi	Langdurbi	1	0	.	.	.	.	.	.	.	1	0	1	0	0	0	.	.	0	0	0	0	0	0	0	0	0	0	0	0	0	0	0	0	0	0	0	0	0	0	0	0	0
8	Rural	8/R/17	2015-02-10	36	2	Langdurbi	Langdurbi	1	1	1	.	.	.	.	.	.	1	0	1	0	0	0	.	.	0	0	0	0	0	0	0	0	0	0	0	0	0	0	0	0	0	0	0	0	0	0	0	0	0
8	Rural	8/R/18	2015-02-10	29	2	Langdurbi	Langdurbi	1	1	.	.	.	1	.	.	.	1	0	1	1	0	0	.	.	0	0	0	0	0	0	0	0	0	0	0	0	0	0	0	0	512	0	512	0	512	0	0	0	0
8	Rural	8/R/19	2015-02-10	85	1	Langdurbi	Langdurbi	1	1	.	.	.	1	.	.	.	1	1	1	0	0	0	.	.	0	0	0	0	0	0	0	0	0	0	0	0	0	0	0	0	512	0	512	0	512	0	0	0	0
8	Rural	8/R/20	2015-02-11	66	1	Langdurbi	Langdurbi	1	1	.	.	.	1	.	.	.	1	0	1	1	0	0	.	.	0	0	0	0	0	0	0	0	0	0	0	0	0	0	0	0	0	0	0	0	0	0	0	0	0
8	Rural	8/R/21	2015-02-11	59	2	Langdurbi	Langdurbi	1	1	.	.	.	1	.	.	.	0	0	1	0	0	0	.	.	0	0	0	0	0	0	0	0	0	0	0	0	0	0	0	0	1024	0	1024	0	1024	0	0	0	0
8	Rural	8/R/22	2015-02-11	21	2	Langdurbi	Langdurbi	1	1	1	.	.	1	.	.	.	1	0	1	0	0	1	1	.	0	0	0	0	0	0	0	0	0	0	0	0	0	0	0	0	0	0	0	0	0	0	0	0	0
8	Rural	8/R/23	2015-02-11	30	2	Langdurbi	Langdurbi	1	1	.	.	.	1	.	.	.	1	0	1	0	0	1	1	.	0	0	0	0	0	0	0	0	0	0	0	0	0	0	0	0	0	0	0	0	0	0	0	0	0
8	Rural	8/R/24	2015-02-11	74	2	Langdurbi	Langdurbi	1	1	.	.	.	.	.	.	.	0	0	0	0	0	1	1	.	0	0	0	0	0	0	0	0	0	0	0	0	0	0	0	0	256	0	256	0	256	0	0	0	0
8	Rural	8/R/25	2015-02-11	26	2	Langdurbi	Langdurbi	1	1	1	.	.	1	.	.	.	1	0	1	0	0	1	1	.	0	0	0	0	0	0	0	0	0	0	0	0	0	0	0	0	512	0	512	0	256	0	0	0	0
8	Rural	8/R/26	2015-02-11	60	2	Langdurbi	Langdurbi	1	0	.	.	.	.	.	.	.	1	1	0	0	0	0	.	.	256	128	256	128	256	128	256	128	128	0	0	0	0	0	0	0	0	0	0	0	0	0	0	0	0
8	Rural	8/R/27	2015-02-11	52	2	Langdurbi	Langdurbi	1	1	1	.	.	1	.	.	.	0	0	0	1	0	0	.	.	0	0	0	0	0	0	0	0	0	0	0	0	0	0	0	0	0	0	0	0	0	0	0	0	0
8	Rural	8/R/28	2015-02-11	16	2	Langdurbi	Langdurbi	1	0	.	.	.	.	.	.	.	1	1	0	1	0	0	.	.	0	0	0	0	0	0	0	0	0	0	0	0	0	0	0	0	256	0	256	0	128	0	0	0	0
8	Rural	8/R/29	2015-02-11	42	2	Langdurbi	Langdurbi	1	0	.	.	.	.	.	.	.	0	1	0	0	0	0	.	.	256	256	256	256	256	256	256	256	128	128	0	0	0	0	0	0	0	0	0	0	0	0	0	0	0
8	Rural	8/R/30	2015-02-11	28	1	Langdurbi	Langdurbi	1	1	1	.	.	1	.	.	.	1	0	1	0	0	0	.	.	0	0	0	0	0	0	0	0	0	0	0	0	0	0	0	0	512	0	512	0	256	0	0	0	0
8	Rural	8/R/31	2015-02-11	63	2	Langdurbi	Langdurbi	1	1	.	.	.	1	.	.	.	0	1	0	0	0	1	1	.	0	0	0	0	0	0	0	0	0	0	0	0	0	0	0	0	0	0	0	0	0	0	0	0	0
8	Rural	8/R/32	2015-02-11	53	2	Langdurbi	Langdurbi	1	0	.	.	.	.	.	.	.	1	1	0	0	0	1	1	.	0	0	0	0	0	0	0	0	0	0	0	0	0	0	0	0	0	0	0	0	0	0	0	0	0
8	Rural	8/R/33	2015-02-11	44	2	Langdurbi	Langdurbi	1	1	.	.	.	1	.	.	.	1	1	0	0	0	0	.	.	0	0	0	0	0	0	0	0	0	0	0	0	0	0	0	0	512	0	512	0	512	0	0	0	0
8	Rural	8/R/34	2015-02-11	73	2	Langdurbi	Langdurbi	1	1	1	.	.	1	.	.	.	0	0	0	0	0	0	.	.	0	0	0	0	0	0	0	0	0	0	0	0	0	0	0	0	0	0	0	0	0	0	0	0	0
8	Rural	8/R/35	2015-02-11	62	2	Langdurbi	Langdurbi	1	1	1	.	.	1	.	.	.	1	1	0	0	0	0	.	.	0	0	0	0	0	0	0	0	0	0	0	0	0	0	0	0	512	256	512	256	512	256	0	0	0
8	Rural	8/R/36	2015-02-11	86	2	Langdurbi	Langdurbi	1	1	1	.	.	1	.	.	.	0	0	0	1	0	0	.	.	0	0	0	0	0	0	0	0	0	0	0	0	0	0	0	0	1024	1024	1024	1024	512	256	0	0	0
8	Rural	8/R/37	2015-02-11	58	2	Langdurbi	Langdurbi	1	1	.	.	.	1	.	.	.	0	1	0	0	0	0	.	.	0	0	0	0	0	0	0	0	0	0	0	0	0	0	0	0	0	0	0	0	0	0	0	0	0
8	Rural	8/R/38	2015-02-11	72	2	Langdurbi	Langdurbi	1	1	1	.	.	.	.	.	.	0	1	0	1	0	0	.	.	0	0	0	0	0	0	0	0	0	0	0	0	0	0	0	0	512	256	512	256	512	256	0	0	0
8	Rural	8/R/39	2015-02-11	43	2	Langdurbi	Langdurbi	1	1	.	.	.	1	.	.	.	1	1	0	0	0	0	.	.	0	0	0	0	0	0	0	0	0	0	0	0	0	0	0	0	0	0	0	0	0	0	0	0	0
8	Rural	8/R/40	2015-02-11	42	2	Langdurbi	Langdurbi	1	1	1	.	.	.	.	.	.	1	1	0	0	0	1	1	.	0	0	0	0	0	0	0	0	0	0	0	0	0	0	0	0	1024	0	1024	0	1024	0	0	0	0
8	Rural	8/R/41	2015-02-11	34	2	Langdurbi	Langdurbi	1	1	.	.	.	1	.	.	.	1	1	0	0	0	1	1	.	0	0	0	0	0	0	0	0	0	0	0	0	0	0	0	0	0	0	0	0	0	0	0	0	0
8	Rural	8/R/42	2015-02-11	23	2	Langdurbi	Langdurbi	1	0	.	.	.	.	.	.	.	1	0	0	0	0	1	1	.	0	0	0	0	0	0	0	0	0	0	0	0	0	0	0	0	0	0	0	0	0	0	0	0	0
8	Rural	8/R/43	2015-02-11	23	2	Langdurbi	Langdurbi	1	1	.	.	.	1	.	.	.	1	1	0	0	0	0	.	.	0	0	0	0	0	0	0	0	0	0	0	0	0	0	0	0	0	0	0	0	0	0	0	0	0
8	Rural	8/R/44	2015-02-11	52	2	Langdurbi	Langdurbi	1	0	.	.	.	.	.	.	.	1	1	1	0	0	0	.	.	0	0	0	0	0	0	0	0	0	0	0	0	0	0	0	0	0	0	0	0	0	0	0	0	0
8	Rural	8/R/45	2015-02-11	63	2	Langdurbi	Langdurbi	1	0	.	.	.	.	.	.	.	0	1	0	1	0	0	.	.	0	0	0	0	0	0	0	0	0	0	0	0	0	0	0	0	0	0	0	0	0	0	0	0	0
8	Rural	8/R/46	2015-02-11	38	2	Langdurbi	Langdurbi	1	1	1	.	.	1	.	.	.	1	1	0	0	0	0	.	.	0	0	0	0	0	0	0	0	0	0	0	0	0	0	0	0	512	0	512	0	512	0	0	0	0
8	Rural	8/R/47	2015-02-11	46	2	Langdurbi	Langdurbi	1	1	.	.	.	1	.	.	.	1	0	0	0	0	0	.	.	0	0	0	0	0	0	0	0	0	0	0	0	0	0	0	0	0	0	0	0	0	0	0	0	0
8	Rural	8/R/48	2015-02-11	72	2	Langdurbi	Langdurbi	1	0	.	.	.	.	.	.	.	0	1	0	0	0	0	.	.	0	0	0	0	0	0	0	0	0	0	0	0	0	0	0	0	0	0	0	0	0	0	0	0	0
8	Rural	8/R/49	2015-02-11	31	2	Langdurbi	Langdurbi	1	0	.	.	.	.	.	.	.	1	1	0	0	0	0	.	.	256	256	256	256	256	256	256	256	256	128	0	0	0	0	0	0	512	0	512	0	512	0	0	0	0
8	Rural	8/R/50	2015-02-11	37	2	Langdurbi	Langdurbi	1	1	.	.	.	1	.	.	.	1	0	0	0	0	0	.	.	512	256	512	256	256	256	256	256	256	256	0	0	0	0	0	0	512	0	512	0	512	0	0	0	0
8	Rural	8/R/51	2015-02-11	65	1	Langdurbi	Langdurbi	1	0	.	.	.	.	.	.	.	1	1	0	0	0	0	.	.	0	0	0	0	0	0	0	0	0	0	0	0	0	0	0	0	0	0	0	0	0	0	0	0	0
8	Rural	8/R/52	2015-02-11	16	1	Langdurbi	Langdurbi	1	1	.	.	.	1	.	.	.	1	1	0	0	0	1	1	.	0	0	0	0	0	0	0	0	0	0	0	0	0	0	0	0	0	0	0	0	0	0	0	0	0
8	Rural	8/R/53	2015-02-11	30	2	Langdurbi	Langdurbi	1	1	.	.	.	1	.	.	.	1	1	1	0	0	1	1	.	0	0	0	0	0	0	0	0	0	0	0	0	0	0	0	0	0	0	0	0	0	0	0	0	0
8	Rural	8/R/54	2015-02-11	35	2	Langdurbi	Langdurbi	1	1	.	.	.	1	.	.	.	1	0	.	0	0	0	.	.	0	0	0	0	0	0	0	0	0	0	0	0	0	0	0	0	512	512	512	512	256	512	0	0	0
8	Rural	8/R/55	2015-02-11	40	2	Langdurbi	Langdurbi	1	1	.	.	.	1	.	.	.	1	1	0	0	0	0	.	.	0	0	0	0	0	0	0	0	0	0	0	0	0	0	0	0	0	0	0	0	0	0	0	0	0
8	Rural	8/R/56	2015-02-11	65	1	Langdurbi	Langdurbi	1	1	.	.	.	1	.	.	.	0	1	0	1	0	1	1	.	0	0	0	0	0	0	0	0	0	0	0	0	0	0	0	0	0	0	0	0	0	0	0	0	0
8	Rural	8/R/57	2015-02-11	37	1	Langdurbi	Langdurbi	1	1	.	.	.	1	.	.	.	1	1	.	0	0	0	.	.	128	512	128	512	128	512	128	256	128	128	0	0	0	0	0	0	1024	0	1024	0	1024	0	0	0	0
8	Rural	8/R/58	2015-02-11	62	1	Langdurbi	Langdurbi	1	0	.	.	.	.	.	.	.	1	1	.	1	0	0	.	.	256	256	256	256	256	256	256	256	128	256	0	0	0	0	0	0	2048	0	2048	0	1024	0	0	0	0
8	Rural	8/R/59	2015-02-11	64	2	Langdurbi	Langdurbi	1	0	.	.	.	.	.	.	.	0	1	0	0	0	0	.	.	256	256	256	256	256	256	256	256	128	128	0	0	0	0	0	0	0	0	0	0	0	0	0	0	0
8	Rural	8/R/60	2015-02-11	57	1	Langdurbi	Langdurbi	1	1	.	.	.	1	.	.	.	1	0	1	0	0	1	.	1	0	0	0	0	0	0	0	0	0	0	0	0	0	0	0	0	512	0	512	0	512	0	0	0	0
8	Rural	8/R/61	2015-02-11	51	2	Langdurbi	Langdurbi	1	0	.	.	.	.	.	.	.	1	0	0	0	0	0	.	.	0	0	0	0	0	0	0	0	0	0	0	0	0	0	0	0	0	0	0	0	0	0	0	0	0
8	Rural	8/R/62	2015-02-11	48	1	Langdurbi	Langdurbi	1	1	1	.	.	1	.	.	.	1	0	0	1	0	1	1	.	0	0	0	0	0	0	0	0	0	0	0	0	0	0	0	0	1024	0	1024	0	1024	0	0	0	0
8	Rural	8/R/63	2015-02-11	33	2	Langdurbi	Langdurbi	1	0	.	.	.	.	.	.	.	1	0	0	0	1	0	.	.	0	0	0	0	0	0	0	0	0	0	0	0	0	0	0	0	0	0	0	0	0	0	0	0	0
8	Rural	8/R/64	2015-02-11	51	1	Langdurbi	Langdurbi	1	0	.	.	.	.	.	.	.	1	1	0	0	0	0	.	.	0	0	0	0	0	0	0	0	0	0	0	0	0	0	0	0	0	0	0	0	0	0	0	0	0
8	Rural	8/R/65	2015-02-11	35	1	Langdurbi	Langdurbi	1	0	.	.	.	.	.	.	.	1	0	1	0	0	1	1	.	0	0	0	0	0	0	0	0	0	0	0	0	0	0	0	0	512	0	512	0	512	0	0	0	0
8	Rural	8/R/66	2015-02-11	57	1	Langdurbi	Langdurbi	1	0	.	.	.	.	.	.	.	1	1	1	0	0	0	.	.	0	0	0	0	0	0	0	0	0	0	0	0	0	0	0	0	512	0	512	0	512	0	0	0	0
8	Rural	8/R/67	2015-02-11	46	1	Langdurbi	Langdurbi	1	1	.	.	.	1	.	.	.	1	1	1	1	0	0	.	.	0	0	0	0	0	0	0	0	0	0	0	0	0	0	0	0	512	0	512	0	512	0	0	0	0
8	Rural	8/R/68	2015-02-11	66	2	Langdurbi	Langdurbi	1	0	.	.	.	.	.	.	.	1	1	1	0	1	0	.	.	0	512	0	512	0	256	0	256	0	256	0	0	0	0	0	0	0	0	0	0	0	0	0	0	0
8	Rural	8/R/69	2015-02-11	36	2	Langdurbi	Langdurbi	1	0	.	.	.	.	.	.	.	1	1	1	0	0	0	.	.	0	0	0	0	0	0	0	0	0	0	0	0	0	0	0	0	0	0	0	0	0	0	0	0	0
8	Rural	8/R/70	2015-02-11	70	1	Langdurbi	Langdurbi	1	0	.	.	.	.	.	.	.	1	1	1	1	1	0	.	.	0	0	0	0	0	0	0	0	0	0	0	0	0	0	0	0	512	0	512	0	512	0	0	0	0
8	Rural	8/R/71	2015-02-11	24	2	Langdurbi	Langdurbi	1	1	1	.	.	.	.	.	.	1	1	1	0	1	0	.	.	0	0	0	0	0	0	0	0	0	0	0	0	0	0	0	0	256	0	256	0	256	0	0	0	0
8	Rural	8/R/72	2015-02-11	15	2	Langdurbi	Langdurbi	1	0	.	.	.	.	.	.	.	1	1	0	0	1	0	.	.	0	0	0	0	0	0	0	0	0	0	0	0	0	0	0	0	0	0	0	0	0	0	0	0	0
8	Rural	8/R/73	2015-02-11	29	2	Langdurbi	Langdurbi	1	1	.	.	.	1	.	.	.	1	1	1	0	1	1	1	.	0	0	0	0	0	0	0	0	0	0	0	0	0	0	0	0	1024	0	512	0	256	0	0	0	0
8	Rural	8/R/74	2015-02-11	45	1	Langdurbi	Langdurbi	1	0	.	.	.	.	.	.	.	1	0	0	0	1	0	.	.	0	0	0	0	0	0	0	0	0	0	0	0	0	0	0	0	512	0	512	0	512	0	0	0	0
8	Rural	8/R/75	2015-02-11	29	2	Langdurbi	Langdurbi	2	1	1	.	.	.	.	.	.	1	1	1	1	.	1	1	.	512	128	512	128	512	128	512	128	256	128	0	0	0	0	0	0	0	0	0	0	0	0	0	0	0
8	Rural	8/R/76	2015-02-11	43	1	Langdurbi	Langdurbi	2	1	.	.	.	.	.	.	.	0	.	0	1	.	1	1	1	0	0	0	0	0	0	0	0	0	0	0	0	0	0	0	0	0	0	0	0	0	0	0	0	0
8	Urban	8/U/01	2015-03-19	38	2	Panbang	Panbang	6	1	1	.	.	.	1	.	.	1	1	1	0	.	1	1	1	0	0	0	0	0	0	0	0	0	0	0	0	0	0	0	0	0	0	0	0	0	0	0	0	0
8	Urban	8/U/02	2015-03-20	25	2	Panbang	Panbang	1	1	1	.	.	.	.	.	.	1	0	.	1	1	0	.	.	0	256	0	256	0	256	0	256	0	256	0	0	0	0	0	0	0	0	0	0	0	0	0	0	0
8	Urban	8/U/03	2015-03-20	13	2	Panbang	Panbang	5	1	1	.	.	.	.	.	.	1	0	1	0	1	0	.	.	0	0	0	0	0	0	0	0	0	0	0	0	0	0	0	0	0	0	0	0	0	0	0	0	0
8	Urban	8/U/04	2015-03-21	14	2	Panbang	Panbang	5	0	.	.	.	.	.	.	.	0	1	0	0	0	1	1	1	0	0	0	0	0	0	0	0	0	0	0	0	0	0	0	0	0	0	0	0	0	0	0	0	0
8	Urban	8/U/05	2015-03-21	21	2	Panbang	Panbang	7	0	.	.	.	.	.	.	.	1	1	1	1	1	0	.	.	0	256	0	256	0	256	0	256	0	256	0	0	0	0	0	0	0	0	0	0	0	0	0	0	0
8	Urban	8/U/06	2015-03-21	27	2	Panbang	Mongar	3	0	.	.	.	.	.	.	.	0	0	1	1	0	1	1	.	0	0	0	0	0	0	0	0	0	0	0	0	0	0	0	0	0	0	0	0	0	0	0	0	0
8	Urban	8/U/07	2015-03-23	27	1	Panbang	Lingshi	4	0	.	.	.	.	.	.	.	1	0	0	1	1	0	.	.	0	0	0	0	0	0	0	0	0	0	0	0	0	0	0	0	0	0	0	0	0	0	0	0	0
8	Urban	8/U/08	2015-03-23	33	1	Panbang	Samdrupjongkhar	3	0	.	.	.	.	.	.	.	1	1	1	0	0	1	.	1	0	0	0	0	0	0	0	0	0	0	0	0	0	0	0	0	0	0	0	0	0	0	0	0	0
8	Urban	8/U/09	2015-03-23	30	2	Rebati	Zhemgang	6	0	.	.	.	.	.	.	.	1	1	1	1	0	1	.	1	0	0	0	0	0	0	0	0	0	0	0	0	0	0	0	0	512	0	128	0	128	0	0	0	0
8	Urban	8/U/10	2015-03-23	36	1	Panbang	Zhemgang	1	1	1	.	.	.	.	.	.	1	0	1	1	1	1	1	1	0	0	0	0	0	0	0	0	0	0	0	0	0	0	0	0	512	0	256	0	128	0	0	0	0
8	Urban	8/U/11	2015-03-23	44	1	Panbang	Zhemgang	1	1	1	.	.	.	.	.	.	1	1	1	1	0	1	1	.	0	0	0	0	0	0	0	0	0	0	0	0	0	0	0	0	2048	0	512	0	256	0	0	0	0
8	Urban	8/U/12	2015-03-23	34	1	Panbang	Ngangla	2	1	1	.	.	.	.	.	.	1	1	0	1	0	0	.	.	0	0	0	0	0	0	0	0	0	0	0	0	0	0	0	0	1024	0	512	0	512	0	0	0	0
8	Urban	8/U/13	2015-03-23	32	2	Panbang	Ngangla	3	1	.	.	.	.	.	.	.	1	1	1	1	1	0	.	.	0	0	0	0	0	0	0	0	0	0	0	0	0	0	0	0	0	0	0	0	0	0	0	0	0
8	Urban	8/U/14	2015-03-23	39	1	Panbang	Zhemgang	3	1	.	.	.	.	.	.	.	1	1	1	0	0	1	.	.	0	0	0	0	0	0	0	0	0	0	0	0	0	0	0	0	0	0	0	0	0	0	0	0	0
8	Urban	8/U/15	2015-03-23	20	2	Panbang	Goshing	7	1	.	.	.	.	.	.	.	0	1	0	1	0	1	1	1	0	0	0	0	0	0	0	0	0	0	0	0	0	0	0	0	0	0	0	0	0	0	0	0	0
8	Urban	8/U/16	2015-03-23	33	1	Panbang	Ngangla	4	0	.	.	.	.	.	.	.	1	0	1	0	1	0	.	.	0	0	0	0	0	0	0	0	0	0	0	0	0	0	0	0	0	0	0	0	0	0	0	0	0
8	Urban	8/U/17	2015-03-23	61	2	Panbang	Panbang	3	0	.	.	.	.	.	.	.	1	1	0	0	0	1	.	.	0	0	0	0	0	0	0	0	0	0	0	0	0	0	0	0	0	0	0	0	0	0	0	0	0
8	Urban	8/U/18	2015-03-23	86	1	Panbang	Panbang	1	0	.	.	.	.	.	.	.	1	0	0	1	0	0	.	.	0	0	0	0	0	0	0	0	0	0	0	0	0	0	0	0	1024	0	512	0	256	0	0	0	0
8	Urban	8/U/19	2015-03-23	35	2	Panbang	Panbang	3	1	.	.	.	.	.	.	.	0	0	0	0	0	0	.	.	0	0	0	0	0	0	0	0	0	0	0	0	0	0	0	0	256	0	256	0	128	0	0	0	0
8	Urban	8/U/20	2015-03-23	66	2	Panbang	Bjoka	6	1	.	.	.	.	.	.	.	1	1	1	1	1	0	.	.	256	256	256	256	256	256	256	256	128	128	0	0	0	0	0	0	512	0	256	0	128	0	0	0	0
8	Urban	8/U/21	2015-03-23	45	1	Panbang	Goshing	1	1	1	.	.	.	.	.	.	1	1	0	0	0	0	.	.	256	128	256	128	256	128	256	128	128	128	0	0	0	0	0	0	0	0	0	0	0	0	0	0	0
8	Urban	8/U/22	2015-03-23	35	2	Panbang	Goshing	2	1	1	.	.	.	.	.	.	1	1	1	1	1	1	.	1	0	0	0	0	0	0	0	0	0	0	0	0	0	0	0	0	256	0	256	0	0	0	0	0	0
8	Urban	8/U/23	2015-03-23	29	1	Panbang	Goshing	3	0	.	.	.	.	.	.	.	1	0	0	1	0	1	.	1	256	128	256	128	256	128	256	128	256	128	0	0	0	0	0	0	0	0	0	0	0	0	0	0	0
8	Urban	8/U/24	2015-03-23	31	1	Panbang	Ngangla	3	0	.	.	.	.	.	.	.	1	1	1	1	1	0	.	.	0	0	0	0	0	0	0	0	0	0	0	0	0	0	0	0	0	0	0	0	0	0	0	0	0
8	Urban	8/U/25	2015-03-23	29	1	Panbang	Thinleygang	1	1	1	.	.	1	.	.	.	1	1	1	0	1	1	.	1	512	128	512	128	256	128	256	128	256	128	0	0	0	0	0	0	0	0	0	0	0	0	0	0	0
8	Urban	8/U/26	2015-03-23	59	1	Panbang	Ngangla	2	1	1	.	.	.	.	.	.	1	0	0	1	1	0	.	.	0	0	0	0	0	0	0	0	0	0	0	0	0	0	0	0	0	0	0	0	0	0	0	0	200
8	Urban	8/U/27	2015-03-23	40	2	Panbang	Ngangla	6	0	.	.	.	.	.	.	.	1	0	1	1	1	1	1	.	0	0	0	0	0	0	0	0	0	0	0	0	0	0	0	0	0	0	0	0	0	0	0	0	0
8	Urban	8/U/28	2015-03-23	35	2	Panbang	Panbang	3	0	.	.	.	.	.	.	.	0	0	0	0	0	1	.	1	0	0	0	0	0	0	0	0	0	0	0	0	0	0	0	0	512	0	256	0	256	0	0	0	0
8	Urban	8/U/29	2015-03-23	63	2	Panbang	Ngangla	1	1	1	.	.	.	.	.	.	1	0	0	0	0	0	.	.	0	0	0	0	0	0	0	0	0	0	0	0	0	0	0	0	0	0	0	0	0	0	0	0	0
8	Urban	8/U/30	2015-03-23	62	1	Panbang	Ngangla	2	1	1	.	.	.	.	.	.	1	0	1	0	0	0	.	.	0	0	0	0	0	0	0	0	0	0	0	0	0	0	0	0	0	0	0	0	0	0	0	0	100
8	Urban	8/U/31	2015-03-23	46	1	Panbang	Panbang	2	1	1	.	.	.	.	.	.	1	0	0	1	1	1	1	.	0	0	0	0	0	0	0	0	0	0	0	0	0	0	0	0	256	0	256	0	128	0	0	0	0
8	Urban	8/U/32	2015-03-23	52	2	Panbang	Sonamthang	2	1	1	.	.	.	.	.	.	1	0	0	0	0	1	1	.	0	0	0	0	0	0	0	0	0	0	0	0	0	0	0	0	512	0	128	0	128	0	0	0	0
[truncated: 7 more columns]
